# Supplementary material for: Red light-transmittance bagging promotes carotenoid accumulation of grapefruit during ripening
Source: Commun Biol. 2022 Apr 4;5:303. doi: 10.1038/s42003-022-03270-7 (PMC8980019; doi:10.1038/s42003-022-03270-7)
Supplement: Supplementary file 4 — Supplementary Data 1 [file 42003_2022_3270_MOESM4_ESM.xlsx]

## Sheet: Sheet1
Supplementary Data 1
Effect of grapefruit bagged with four light-transmitting bags on the TSS content, TA content and CCI of grapefruits during ripening
	CK 平均 标准差					WL					RL					BL
TSS	replicate 1	replicate 2	replicate 3	average	SD	replicate 1	replicate 2	replicate 3	average	SD	replicate 1	replicate 2	replicate 3	average	SD	replicate 1	replicate 2	replicate 3	average	SD
DAB184	9.56	9.84	9.79	9.73	0.149332	8.21	8.69	8.72	8.54	0.286182	8.37	8.66	7.39	8.14	0.665507	9.91	9.58	10	9.83	0.221133
DAB220	10.56	10.14	10.44	10.38	0.216333	10.45	10.89	10.4	10.58	0.269629	11.22	11.81	12.07	11.7	0.435546	12.14	11.79	11.86	11.93	0.185203
TA	replicate 1	replicate 2	replicate 3	average	SD	replicate 1	replicate 2	replicate 3	average	SD	replicate 1	replicate 2	replicate 3	average	SD	replicate 1	replicate 2	replicate 3	average	SD
DAB184	1.47	1.62	1.62	1.57	0.0866025	1.56	1.38	1.41	1.45	0.0964365	1.56	1.52	1.12	1.4	0.243311	1.18	1.06	1.12	1.12	0.06
DAB220	1.16	1.29	1.18	1.21	0.07	1.24	1.14	1.1	1.16	0.072111	1.16	1.08	1.09	1.11	0.043589	1.19	1.06	0.96	1.07	0.115326
CCI	replicate 1	replicate 2	replicate 3	average	SD	replicate 1	replicate 2	replicate 3	average	SD	replicate 1	replicate 2	replicate 3	average	SD	replicate 1	replicate 2	replicate 3	average	SD
DAB184	13.33	13.64	13.68	13.55	0.191572	19.86	19.33	20.18	19.79	0.429302	17.89	18.35	17.85	18.03	0.277849	11.48	11.69	10.91	11.36	0.403609
DAB220	24.68	24.32	24.26	24.42	0.227156	26.49	26.26	25.82	26.19	0.340441	26.11	25.49	24.96	25.52	0.575587	26.48	26.79	27.4	26.89	0.468081
