# Supplementary material for: Red light-transmittance bagging promotes carotenoid accumulation of grapefruit during ripening
Source: Commun Biol. 2022 Apr 4;5:303. doi: 10.1038/s42003-022-03270-7 (PMC8980019; doi:10.1038/s42003-022-03270-7)
Supplement: Supplementary file 5 — Supplementary Data 2 [file 42003_2022_3270_MOESM5_ESM.xlsx]

## Sheet: Sheet1
Supplementary Data 2
Effects of different light treatments on content of carotenoid, including β-carotene, phytofluene, ζ-carotene, lycopene, and 9-cis-violaxanthin content during grapefruit ripening
		Phytofluence					β-carotene					Lycopene					ζ-carotene					9-cis-violaxanthin					total carotenoid
DAB184	treatment	replicate 1	replicate 2	replicate 3	average	SD	replicate 1	replicate 2	replicate 3	average	SD	replicate 1	replicate 2	replicate 3	average	SD	replicate 1	replicate 2	replicate 3	average	SD	replicate 1	replicate 2	replicate 3	average	SD	replicate 1	replicate 2	replicate 3	average	SD
	CK	3.268	3.119	3.326	3.23767	0.106782	2.694	2.345	2.923	2.654	0.291069	0.882	0.762	0.938	0.860667	0.0899185	0.764	0.826	0.669	0.753	0.0790759	0.732	0.698	0.704	0.711333	0.0181475	8.34	7.75	8.56	8.21667	0.418848
	WL	5.435	5.536	5.658	5.543	0.111665	5.223	5.321	5.116	5.22	0.102533	1.232	1.224	1.447	1.301	0.126503	1.538	1.514	1.587	1.54633	0.0372066	0.945	0.926	0.984	0.951667	0.0295691	14.373	14.521	14.792	14.562	0.212488
	RL	7.332	7.554	7.024	7.30333	0.26616	8.221	8.256	8.331	8.26933	0.0561991	2.156	2.089	2.231	2.15867	0.0710375	1.921	2.122	1.867	1.97	0.134376	1.765	1.822	1.657	1.748	0.0838033	21.395	21.843	21.11	21.4493	0.369508
	BL	3.115	3.331	2.966	3.13733	0.183522	1.325	1.452	1.287	1.35467	0.0864079	0.763	0.823	0.702	0.762667	0.0605007	0.654	0.558	0.722	0.644667	0.0823974	0.547	0.662	0.503	0.570667	0.0820995	6.404	6.826	6.18	6.47	0.328018
DAB220	CK	8.224	8.567	8.035	8.27533	0.269689	6.052	6.116	6.443	6.20367	0.209724	1.836	1.725	1.931	1.83067	0.103104	1.681	1.545	1.602	1.60933	0.0682959	0.993	0.874	1.002	0.956333	0.0714446	18.786	18.827	19.013	18.8753	0.120972
	WL	9.431	9.123	9.689	9.41433	0.283368	6.554	6.651	6.449	6.55133	0.101026	1.686	1.698	1.614	1.666	0.0454313	1.754	1.886	1.637	1.759	0.124575	0.984	0.974	0.923	0.960333	0.0327159	20.409	20.332	20.312	20.351	0.0512152
	RL	10.224	10.582	10.104	10.3033	0.248679	13.112	12.835	12.336	12.761	0.393257	3.221	3.335	3.195	3.25033	0.074467	2.989	3.124	2.764	2.959	0.181865	1.216	1.139	1.445	1.26667	0.159168	30.762	31.015	29.844	30.5403	0.616167
	BL	9.265	9.322	9.193	9.26	0.0646452	5.809	5.923	5.647	5.793	0.138694	1.623	1.723	1.497	1.61433	0.113249	1.532	1.561	1.487	1.52667	0.0372872	0.834	0.847	0.813	0.831333	0.0171561	19.063	19.376	18.637	19.0253	0.370937

## Sheet: Sheet2
	DAB184	DAB184	DAB184	DAB184	DAB220	DAB220	DAB220	DAB220
	CK	WL	RL	BL	CK	WL	RL	BL
Phytofluence	3.23767	5.543	7.30333	3.13733	8.27533	9.41433	10.3033	9.26
SD	0.10678	0.11166	0.26616	0.18352	0.26969	0.28337	0.24868	0.06465
β-carotene	2.654	5.22	8.26933	1.35467	6.20367	6.55133	12.761	5.793
SD	0.29107	0.10253	0.0562	0.08641	0.20972	0.10103	0.39326	0.13869
Lycopene	0.86067	1.301	2.15867	0.76267	1.83067	1.666	3.25033	1.61433
SD	0.08992	0.1265	0.07104	0.0605	0.1031	0.04543	0.07447	0.11325
ζ-carotene	0.753	1.54633	1.97	0.64467	1.60933	1.759	2.959	1.52667
SD	0.07908	0.03721	0.13438	0.0824	0.0683	0.12458	0.18187	0.03729
9-cis-violaxanthin	0.71133	0.95167	1.748	0.57067	0.95633	0.96033	1.26667	0.83133
SD	0.01815	0.02957	0.0838	0.0821	0.07144	0.03272	0.15917	0.01716
