# Supplementary material for: Red light-transmittance bagging promotes carotenoid accumulation of grapefruit during ripening
Source: Commun Biol. 2022 Apr 4;5:303. doi: 10.1038/s42003-022-03270-7 (PMC8980019; doi:10.1038/s42003-022-03270-7)
Supplement: Supplementary file 6 — Supplementary Data 3 [file 42003_2022_3270_MOESM6_ESM.xlsx]

## Sheet: Sheet1
Supplementary Data 3
The number of upregulated and downregulated genes between samples during grapefruit ripening.
Group	Up-regulated	Down-regulated
CK184-vs-WL184	554	595
CK184-vs-RL184	1639	1609
CK184-vs-BL184	617	751
CK220-vs-WL220	1218	1042
CK220-vs-RL220	933	877
CK220-vs-BL220	1005	319
