# Supplementary material for: Red light-transmittance bagging promotes carotenoid accumulation of grapefruit during ripening
Source: Commun Biol. 2022 Apr 4;5:303. doi: 10.1038/s42003-022-03270-7 (PMC8980019; doi:10.1038/s42003-022-03270-7)
Supplement: Supplementary file 7 — Supplementary Data 4 [file 42003_2022_3270_MOESM7_ESM.xlsx]

## Sheet: Sheet1
Supplementary Data 4
Data for weighted gene co-expression network analysis of grapefruit during ripening under different light-transmittance treatments.
Gene ID	CK184_1	CK184_2	CK184_3	CK220_1	CK220_2	CK220_3	WL184_1	WL184_2	WL184_3	WL220_1	WL220_2	WL220_3	RL184_1	RL184_2	RL184_3	RL220_1	RL220_2	RL220_3	BL184_1	BL184_2	BL184_3	BL220_1	BL220_2	BL220_3
102610022	16984.7	14344.7	14747.2	31968.9	29183.1	26832	19268.8	15357	15879.5	14295.3	24360.4	19188.8	18355.4	16519.3	18368.8	26843.5	30040	21650.4	12418.1	13621.6	13682.9	39219.2	19764	23576.9
102611214	9348.18	7730.43	8228.61	10382.3	7958.02	9176.52	11362.5	10421.4	10443.4	6172.56	10154.1	8987.24	10916.5	10729.9	11081.5	6778.43	8201.77	6768.77	9077.7	9184.89	9167.31	12497.9	9113.69	11516.2
102618218	5024.63	7022.56	5356.66	12823.3	8916.9	11090.5	6179.37	6220.95	6170.07	9714.48	9689.12	10368.3	7073.19	5802.11	6104.98	9695.1	9405.19	9676.98	4493.08	5349.4	4693.11	10508.8	10607.5	8834.67
102617911	6299.18	6667.07	5891.48	8510.72	7089	6570.95	9217.7	8101.4	9163.33	5394.66	7469.51	7949.51	10047.2	10171	10028.6	5106.25	6589.76	6426.9	6641.33	7746.18	7231.85	11942.1	8475.2	9926.8
102615827	7482.79	8765.05	6937.28	6110.09	5011.19	6636.84	8749.73	9275.45	8811.36	4398.24	6150.69	6182.19	9334.33	9294.29	8296.41	4194.22	5310.26	4810.56	7042.14	7235.45	7087.65	6780.29	4535.54	6951.34
102626880	5401.19	5542.63	5228.33	7681.5	6581.78	6594.73	7569.46	6703.85	7183.25	4014.04	6794.94	5673.48	7570.12	7554.69	7981.54	4496.73	5694.14	4494.23	5478.43	6217.06	5626.74	9943.94	6749.54	7295.14
102626594	3792.45	3814.63	3432.51	6505.2	7973.5	5898.45	5010.38	4761.82	4770.1	4608.44	7981.63	7366.36	5909.41	6276.27	6781.97	5751.95	6515.87	4593.13	3245.18	3367.98	3262.93	5898.3	6347.38	6538.99
102616437	4287.89	5294.73	4155.34	6462.37	5904.74	6041.69	4661.69	4959.09	5047.66	4296.73	5839.88	5227.14	5347.4	5362.51	4980.73	4794.78	5065.69	4609.14	3814.44	4320.65	3997.29	6702.09	4994.93	5183.09
102607844	4218.38	5940.38	4655.33	5673.64	5763.69	7545.59	3235.86	3217.16	3245.01	5276.2	4435.03	4444.48	3678.03	3086.38	3039.52	7158.48	5394.19	6557.34	2216	2846.43	2694.08	4117.26	5316.98	3951.19
102620682	4275.26	6113.14	4053.8	6649.4	5020.83	5201.71	4912.81	4233.38	4364.93	7828.88	3087.03	4380.86	4281.77	3642.65	3588.1	4013.83	4557.04	4669.39	2814.42	3701.9	2490.61	5041.67	4979.82	3498.04
102617427	5767.68	6935.26	6342.52	4324.98	3960.31	4477.89	4739.17	4833.76	4343.31	4033.76	3179.26	3129.61	4167.27	4044.56	4174.25	4532.75	3763.04	4064.82	4925.17	5428.47	5187.12	2946.94	4349.38	3184.9
102614003	4415.52	4052.35	4106.35	3654	3870.77	3911.47	5340.13	5070.13	5035.77	2946.06	3634.32	3579.54	5102.3	5116.23	5786.13	3582.96	4192.26	4753.2	4473.52	4488.53	4553.66	4793.68	3805.47	3850.73
102608879	3057.11	3334.83	3004.42	3395.7	2876.72	3495.69	4098.19	3875.53	4010.01	2793.31	4102.72	3597.12	4107.76	3980.43	3826.6	2459.85	2685.03	2248.99	3298.08	3427.38	3010.6	4564.3	3220.33	3440.18
102625746	3193.81	4785.11	3449.07	3953.08	2868.97	3360.47	3737.37	3444.51	3585.66	3237.36	3443.3	3163.98	3459.62	3277.36	3036.02	2594.74	2576.41	2215.13	2921.57	3467.04	2890.49	4131.52	3371.35	3129.6
102627411	1204.07	1198.26	1189.55	5048.23	4781.17	4719.54	1506.59	1433.83	1429.42	5297.49	6287.11	6296.94	1592.46	1707.09	2016.33	4408.48	5074.92	3822.87	1281.93	1348.91	1440.82	4425.73	5435.04	4705.08
102624646	2671.13	2682.82	2631.32	3863.22	3119.45	4295.76	3038.05	2764.75	2508.81	5023.76	3542.15	3846.63	2510.76	2344.43	2589.07	2864.94	3447.9	3873.48	2301.62	2348.18	2258.44	4090.04	3324.83	3844.62
102577987	2175.05	3212.83	2215.16	3868.85	2914.93	4028.5	2332.01	2264.6	2167.89	4757.95	4101.88	4125.04	2225.47	1917	1931.74	3916.86	3874.22	4159.9	1741.19	2137.37	1866.31	3892.73	4573.22	3966.96
102627922	2159.9	2244.11	2111.68	4015.66	3428.02	3919.09	3136.98	2779.29	2740.65	2606.59	4248.64	3999.22	2538.29	2597.6	2891.09	2875.38	3276.57	2654.88	2111.93	2209.95	1872.5	4962.68	3847.91	4403.95
102613216	1624.13	1889.03	1725.21	5473.55	5687.93	4585.16	1768.15	1547.49	1621	3456.13	3678.1	3950.44	1494.6	1414.77	1477.63	4000.62	3640.35	4056.07	1078.9	1279.09	1270.44	5595.83	4833.72	4700.29
102618061	3358.43	4417.17	3546.02	2832.59	2717.56	2729.47	2758	2934.11	2595.27	2926.85	2363.05	2700.47	2797.18	2791.51	2871.94	3326.72	3239.34	3659.82	2500.24	2691.6	2474.05	1967.23	2976.51	2210.99
102631301	5132.15	5188.33	5243.32	880.44	639.83	902.03	4223.83	4637.5	4029.5	632.16	1050.78	958.61	3537.67	3294.21	3495.93	839.6	872.82	1503.25	4413.79	4617.67	4643.85	450.41	720.16	869.7
102612210	1719.16	2177.73	1698.67	3453.02	2698.53	3129.96	2333.76	2250.92	2266.14	2440.34	3000.09	2937.74	2141.91	1931.34	1981.89	2323.38	2622.33	2004.68	1633.61	1948.18	1564.77	4713.81	2876.81	3294.93
102616151	764.24	1031.65	748.78	3748.56	2852.21	3924.8	1310.06	1226.77	1269.11	3127.63	4014.62	4094.15	1475.83	1208.37	1366.59	2814.51	3290.51	2995.34	706.49	879.86	756.72	5073.08	2777.84	4045.24
102608938	1881.15	2175.6	1923.77	2434.75	2108.17	1930.56	2515.34	2315.25	2480.81	1685.57	2178.45	2369.52	2761.26	2787.39	2781.59	1795.69	1979.76	1772	2112.69	2326.49	2228.7	3102.81	2266.43	2401.97
102622808	3267.07	3334.19	3041.57	1143.54	662.85	1509.95	3328.54	3857.69	3401.46	1090.79	1476.32	1378.97	3337.04	3470.43	3253.79	600.89	924.16	701.42	3294.17	3352.42	3379.01	1038.44	1059.72	1467.87
102626393	2117.96	2787.82	2092.96	2242.73	1905.69	2189.73	2590.24	2553.49	2477.07	1654.73	2142.03	2191.43	2594.61	2533.16	2485.2	1657.78	1717.91	1443.48	2048.67	2479.05	1954.01	2711.66	2122.44	2255.07
102622068	2206.38	1265.44	1769.15	2078.53	2125.44	2071.26	2422.61	1986.4	2126.55	1470.99	2929.78	2400.39	2043.83	2068.39	2634.39	2231.07	2637.35	2648.12	1821.62	1504.22	1673.3	2281.85	2296.7	2422.65
102618932	1294.42	1665.49	1375.94	3187.66	3164.1	2900.54	1378.67	1540.09	1343.16	3994.59	2450.47	2886.57	1344.89	1257.08	1315.28	2859.39	2543.88	2703.45	1295.5	1314.58	1301.34	2436.99	2443.64	2451.17
102624700	4835.41	4416.62	5192.47	86.6	63.72	42.28	3094.91	2865.66	2752.99	38.12	39.18	84.11	2585.77	3420.58	3599.48	118.63	82.4	72.75	4956	5607.34	5573.09	25.3	149.43	25.6
102577953	1125.28	1186.52	1197.44	3944.51	3523.26	3687.39	1105.81	1107.12	1020.2	2236.99	2402.3	2208.69	1114.99	1117.86	1242.18	3572.79	3335.9	3331.64	1288.94	1390.8	1395.88	2686.95	1393.75	2485.83
102622576	1959.48	1911.91	1938.73	1849.47	1772.15	1950.76	2510.86	2332.63	2366.94	1856.67	2009.84	2115.83	2442.32	2299.08	2574.86	1416.62	1645.52	1678.57	1762.56	1866.12	1875.97	2578.32	1893.23	2240
102627110	1961.72	2594.96	2108.46	2102.59	1480.31	1921.38	2401.76	2572.91	2353.41	1632.41	2111.62	2071.05	2250.3	1935.85	2033.62	1466.08	1570.77	1204.11	1912.37	2314.01	1838.2	2721.25	1654.66	2024.2
102615517	1796.98	2081.36	1823.21	2012.46	1624	1910.45	2527.03	2095.03	2328.43	1492.64	2198.42	1959.08	2133.16	2188.79	2603.12	1469.91	1572.48	1280.99	1927.95	1954.28	1865.79	2769.66	1734.56	2004.18
102627721	1818.64	1965.73	1800.98	2090.26	2037.18	2207.23	2018.47	2017.56	1975.51	1768.48	1968.57	2129.88	1843.22	2024.62	2021.85	1875.94	1975.54	1574.63	1684.87	1545.98	1676.02	2622.29	2039.75	2263.74
102614671	2075.06	2551.53	2169.65	1949.49	1571.25	1620.8	2177.76	2204.51	2060.73	1725.72	1984.88	1968.85	2020.91	2050.78	1991.55	1688.1	1753.29	1318.83	1895.76	2203.19	1995.01	1911.42	1639.16	1754.29
102627691	1552.83	1879.63	1621.38	2242.28	2084.89	2175.21	1989.57	1993.37	2010.21	1656.5	1651.91	1697.89	2145.53	2106.9	2191.28	1824.19	2043.01	2084.48	1577.27	1830.9	1707.61	2448.05	1646.17	1765.39
102614858	2748.55	2829.85	2817.94	1346.77	1024.41	1467.23	2686.3	2868.48	2529.56	953.43	1340.91	1289.63	2452.03	2329.33	2419.19	1019.41	1096.91	1076.65	2397.7	2409.4	2420.02	1448.33	1144.97	1463.29
102626542	2036.49	2962.35	2135.96	2094.05	1546.78	2029.14	2349.97	2188.27	1901.06	2982.35	1499.95	1961.3	1561.56	1309.51	1319.07	1899.55	1585.49	1512.07	1774.46	1915.51	1460.55	1209.48	2613.8	1398.2
102612106	1104.73	1517.85	1289.31	2947.88	2591.76	2335.91	1305.36	1443.75	1265.82	2056.76	1984.22	2160.91	1570.78	1652.08	1631.2	2323.3	2442.9	2202.37	1238.6	1776.81	1497.44	2061.02	2288.78	1805
102607109	1874.04	2150.2	1881.19	1929.82	1398.62	1647.64	2503.82	2184.46	2095.36	1375.29	2061.45	1909.56	2100.38	2112.52	2228.72	1201.82	1480.05	1050.7	1750.85	2114.17	1602.42	2328.34	1389.52	1811.73
102629500	1563.56	1682.35	1655.7	1918.5	1483.66	1976.6	1993.62	1860.74	1910.33	1668.41	1897.92	2025.31	1897.84	1894.91	1927.43	1456.09	1568.87	1265.19	1652.4	1823.06	1594.46	2596.15	1866.04	2156.09
102628717	3131.86	3300.91	3101.79	601.29	574.42	1583.43	3255.22	3208.65	2725.46	594.43	634.18	506.27	2394.78	2317.41	2838.68	572.67	895.97	973.97	2425.61	2572.09	2157.1	474.91	163.04	893.58
102621144	1347.07	2135.54	1310.98	2281.44	1558.2	2036.03	1564.05	1585.39	1579.05	1883.22	1769.37	1852.76	1582.62	1423.46	1470.88	1619.16	1536.58	1494.15	1222.03	1469.16	1268.01	3002.41	2096.13	2184.15
102630849	1415.89	1802.2	1582.91	2036.15	1665.77	1793.26	1777.61	1719.04	1821.25	1557.94	1480.1	1595.93	1796.25	1704.26	1721.68	1520.78	1677.83	1544.1	1474.92	1754.66	1503.48	2279.05	1806.5	1933.82
102628665	1789.87	2034.48	1930.14	1238.2	1236.68	1475.5	1987.04	1795.82	1932.79	1301.97	963.16	1154.32	2065.01	2535.84	2519.73	1043.24	1045.72	1021.16	2296.18	2486.27	2407.35	1305.82	1258.5	1196.08
102623323	1161.56	1220.44	1168.36	1968.62	2004.93	2166	1312.78	1253.36	1201.65	2601.58	1976.06	2335.06	1368.91	1344.14	1428.18	2169.29	1890.45	2306.61	1036.26	1083.08	1035.89	1519.73	1974.45	1832.99
102620020	1566.53	2065.66	1608.37	1597.61	1593.21	1488.87	1770.8	1954.92	1825.16	1139.28	1540.16	1536.67	1894.54	1764.89	1808.96	1103.43	1089.46	937.24	1540.09	1712.21	1537.21	1765.57	1450.46	1660.82
102612467	1014.24	1066.43	1076.19	2545.3	3014.99	2714.05	988.96	1063.37	946.2	1205.98	2010.34	1634.76	1222.19	1330.56	1319.65	2198.07	2253.47	2364.86	1080.5	1141.38	1169.4	1590.8	989.82	1335.16
102618780	1189.71	966.17	1128.19	2081.33	1731.67	1816.66	1431.39	1247.39	1368.63	1363.59	1914.21	1753.85	1430.91	1236.17	1454.23	1932.82	2007.37	2016.47	1102.59	1230.8	1198.8	1681.95	2089.05	1782.32
102618706	1161.48	1602.29	1037.34	2022.07	1579.6	1902.96	1550.57	1581.7	1584.19	1170.97	1537.86	1443.22	1610.79	1472.89	1429.99	1472.5	1650.16	1168.31	1208.78	1473.93	1216.63	2646.68	1524.78	1751.32
102611084	1544.33	1660.49	1556.11	1543.76	1452.1	1559.39	1804.38	1814.09	1720.66	1301.49	1326.16	1318.52	1732.55	1799.34	1897.59	1373.57	1332.84	1294.92	1513.43	1583.76	1459.84	1087.23	1547.34	1026.36
102630249	1293.64	1524.28	1384.28	1713.93	1174.37	1504.62	1704.95	1605.78	1401.36	1550.62	1785.01	1976.56	1521.69	1420.76	1576.78	1176.89	1396.95	1344.55	1305.35	1424.67	1317.49	1867.86	1324.97	1538.63
102624117	1362.54	1398.65	1376.46	1961.33	1866.81	1993.15	1409.9	1380.87	1355.69	1468.74	1456.48	1494.61	1309.3	1329.26	1377.66	1887.16	1843.07	1513.23	1247.3	1260.14	1134.55	1428.11	1520.47	1379.19
102613102	1711.56	1660.15	1774.07	1327.42	1313.22	1364.55	1487.66	1587.46	1291.87	1535.27	1399.69	1297.7	1413.83	1448.29	1439.04	1674.19	1414.74	1529.82	1544.45	1575.76	1422.54	1313.51	1419.32	1257.68
102617874	1309.18	1829.5	1311.78	1804.07	1521.85	1558.85	1464.75	1576.49	1495.61	1118.79	1695.33	1646.39	1546.99	1456.82	1463.26	1104.04	1281.8	1055.86	1167.73	1371.8	1109.77	1893.96	1456.68	1555.08
102626702	1423.66	1645.74	1457.57	1393.22	1187.16	1429.6	1697.9	1719.39	1635.03	1058.99	1326.15	1311.44	1558.9	1453.62	1510.67	1159.65	1229.26	1027.58	1452.52	1515.25	1308.48	1574.43	1240.86	1365.85
102630069	1309.27	1867.13	1170.98	1735.35	1275.43	1495.92	1375.47	1387.16	1472.76	1342.76	1399.61	1414.07	1442.05	1346.87	1244.57	1317.12	1305.48	1039.74	1267.83	1371.66	1188.91	2037.63	1362.23	1460.03
107174349	1440.62	1581.11	1508.3	1568.41	1202.59	1420.7	1508.23	1543.92	1330.87	1558.79	1156.77	1374.81	1299.01	1113.08	1275.42	1361.52	1405.22	1210.83	1387.87	1622.03	1253.53	1469.33	1411.79	1260.36
102617362	1839.99	2355.74	1936.62	811.5	542.58	972.2	1561.73	1807.75	1650.38	917.87	1164.54	1170.04	1367.85	1324.56	1374.21	930.42	937.55	981.62	1886.7	2049.03	1823.21	789.49	1174.19	1150.18
102615739	1036.36	1328.01	985.17	1780.19	1171.21	1569.07	1146.81	1216.38	1170.8	1431.54	1337.23	1611.63	1303.57	1168.11	1167.79	1152.18	1232.25	1399.44	1000.33	1208.32	1110.22	2261.91	1617	1896.44
102622476	889.64	998.13	808.47	2035.62	1551.22	1758.72	1367.58	1115.92	1224.79	1190.64	1790.22	1669.06	1357.54	1276.02	1322.27	1223.46	1344	1017.8	701.87	888.48	718.46	2609.54	1380.68	1613.49
102629380	1129.33	1340.23	1011.23	1965.91	2742.45	1601.61	1201.02	1187.26	1190.15	939.9	1030.32	1049.47	1210.04	1350.53	1427.41	1517.93	1955.86	1186.23	923.91	1172.53	911.04	1339.14	1367.23	1044.31
102607738	971.03	916.63	914.77	1975.7	1591.18	1650.6	1148.71	998.49	1008.43	1471.81	1746.16	1779.87	915.33	883.35	981.99	1334.42	1550.65	1245.52	795.43	862.99	733.74	2318.19	1811.75	1931.91
102612763	146.93	130.42	141.51	1608.71	1815.39	1794.09	217.97	222.88	199.26	3563.56	3045.65	3752.88	236.79	231.43	282.88	1935.81	1947.09	3536.96	164.85	164.29	169.52	1551.65	2136.75	2434.57
102627845	1617.67	1667	1571.7	903.08	754.96	779.55	1759.74	1860.57	1752.65	636.4	1113.25	933.74	1853.69	1850.88	1910.17	645.75	687.13	491.37	1857.37	1739.32	1760.22	723.46	909.22	675.98
102623586	2275.66	2565.43	2756.26	12.99	9.35	8.32	2223.51	2144.22	2000.84	18	32.14	35.52	1708.02	2243.59	2372.11	14.05	18.76	16.81	2910.68	3264.17	3180.03	1.81	10.22	5.78
102608957	727.37	764.64	743.4	1850.05	1559.64	1813.28	837.32	814.32	794.57	1644.16	1750.35	1828.7	857.88	829.59	857.23	1764.96	1601.42	1638.07	693.8	749.39	721.37	1476.6	1651.16	1738.24
102625613	1162.71	1192.39	1109.84	1273.87	1037.12	1166.54	1400.7	1399.24	1530.55	881.42	1122.73	1078.65	1446.71	1373.61	1373.24	1006.59	1043.36	914.02	1275.72	1338.34	1238.45	1665.92	1227.89	1423.67
102623813	577.26	645.6	596.29	1580.31	1689.22	1463.67	683.63	732.14	664.72	1761.61	1830.39	1903.24	788.44	734.53	776.68	2266.01	2085.98	1837.63	688.9	689.13	723.99	1310.35	1811.7	1366.23
102623536	796.68	943.37	827.79	2171.15	1544.54	1776.42	802.07	781.98	655.77	2217.49	1179.84	1614	677.19	611.23	684.02	1798.38	1289.23	1795.63	647.43	721.79	679.11	1676.12	1635.16	1398.55
102616210	1264.4	1397.69	1303.44	1488.37	1527.72	1458.27	1247.78	1238.48	1183.92	832.58	1063.1	1091.45	1063.71	997.66	1071.8	1487.58	1389.93	1033.64	1101.46	1080.7	942.15	1142.51	1172.51	1193.28
102610294	1211.93	1443.81	1235.18	1105.71	988.39	1343.29	1218.38	1289.65	1186.31	1404.33	1115.57	1168.1	1146.82	1030.41	1087.78	1171.17	1199.9	1418.57	1076.4	1176.33	1097.37	1145.02	1064.72	1185.25
102626204	986.48	1292.38	1001.71	1501.72	1159.26	1359.01	1203.19	1127.96	1097.18	1183.7	1276.51	1334.28	1030.13	966.32	1015.82	1261.85	1278.22	1008.73	906.9	1013.11	875.5	1681.1	1144.99	1280.34
102630338	1021.12	994.86	1024.98	1675.99	1617.02	1443.12	1017	1014.23	1029.43	870.56	1228.32	1050.21	1021.67	981.64	1069.92	1397.55	1401.91	1184.73	978.35	984.94	988.89	1463.69	1104.24	1345.79
107176861	498.08	540.25	485	1551.31	1448.67	1692.42	643.88	747.95	754.97	1845.75	1577.85	1754.84	1051.36	1026.21	963.03	1419.76	1577.78	2434.21	571.87	582.13	595.1	1322.98	1187.89	1553.97
102626628	1022.98	1383.66	1093.12	1412.16	1143.15	1179.63	1086.52	1104.09	1076.7	1263.1	1203.73	1193.26	1110.4	1049.8	1080.83	1215.17	1145.9	1016.93	944.89	1139.1	991.75	1483.53	1196.43	1244.11
102622872	1068.9	1021.58	995.03	1300.12	1136.22	1333.61	1389.36	1104.39	1148.6	1043.28	1355.36	1231.43	1054.48	1023.79	1171.81	1046.33	1213.75	909.44	970.99	997.55	923.52	1769.03	1172.95	1368.55
102617449	1602.36	1641.39	1668.23	894.68	825.74	965.65	1400.02	1401.95	1290.17	880.73	740.46	759.42	1275.82	1215.33	1282.87	906.78	941.43	1046.97	1442.77	1498.47	1468.39	838.28	848.03	861.82
102618549	441.46	397.91	399.58	1822.97	2139.61	1863.16	595.02	497.02	528.23	1333.42	2015.28	2069.87	604.46	603.62	654.43	2000.56	1871.58	1457.72	418.47	443.44	467.98	1439.47	1878.14	1610.4
102625367	1001.55	1192.53	1027.5	1289.74	1100.54	1192.77	1291.08	1251.42	1164.56	985.69	1142.85	1218.87	1131.1	1080.96	1066.33	1053.19	1089.77	881.85	926.24	1129.98	963.87	1545.88	1225.68	1308.19
102614197	1036.9	950.47	957.82	1367.9	1370.18	1237.18	1146.04	1043.67	1085.21	821.23	1135.26	1109.58	1129.36	1193.09	1246.77	958.13	1147.78	1072.71	945.51	963.36	955.37	1357.45	1239.44	1221.11
102611929	975.09	975.01	978.85	1358.68	1180.13	1218.34	1126.32	1018.69	1066.32	1128.03	1137.14	1223.11	1033.68	1032.68	1050.29	1159.56	1297.81	1116.97	871.27	937.57	883.84	1474.62	1134.71	1219.96
102617935	607.55	622.27	556.25	1917.61	1833.23	1837.94	724.38	713.42	610.44	955.8	1343.9	1251.02	722.63	726.86	776.66	1650.71	1832.94	1543.7	533.69	510.89	529.93	1567.07	1441	1659.57
102613214	388.7	459.4	369.81	1474.86	1428.81	2592.42	557.78	516.79	635.37	655.66	1017	986.48	896.21	859.73	867.59	1515.03	1626.77	1088.18	1489.32	1484.94	1532.37	1056.67	1126.96	1297.41
102629716	1635.96	1809.24	1757.4	506.44	388.5	690.14	1462.74	1499.89	1380.87	854.3	611.93	681.76	1435.69	1447.02	1489.67	622.58	571.89	672.39	1427.17	1485.84	1409.73	575.98	552.85	577.43
102619305	825.71	1020.69	820.56	1531.3	1957.84	1250.76	1027.36	918.88	958.25	476.36	965.18	885.43	1143.09	1075.67	1061.43	997.43	1060.05	605.99	661.46	843.22	781.64	2099.29	1138.16	1423.69
102623889	890.48	1195.19	921.08	1322.92	966.9	1093.93	1187.74	1175.82	1072.09	879.31	1134.23	1090.92	1019.15	1102.96	1006.01	880.58	1069.65	760.71	874.62	1068.73	848.75	1442.86	1071.64	1104.81
102616710	844.3	817.7	834.55	1185.61	916.03	1339.54	903.89	885.52	878.79	1052.48	1512.04	1450.51	987.13	937.62	1003.41	1016.09	1215.92	1337.16	888.91	854.45	960.29	1065.45	997.72	1266.56
102623025	1076.62	1103.08	1041.34	1111.06	840.77	1058.71	1405.31	1157.58	1238.83	771.61	1332.57	1078.92	1070.59	1079.14	1171.74	694.64	819.09	549.24	994.54	1050.13	912.66	1445.01	923.31	1141.15
102620432	1266.37	1428.67	1362.21	1035.13	1040.28	1072.24	1245.22	1318.96	1107.68	711.38	769.34	781.32	1026.76	1049.77	1093.78	977.1	1013.72	847.26	1145.79	1139.03	1149.17	677.88	825.69	711.61
102607069	688.27	607.42	502.31	1488.74	1006.05	1770.66	787.28	583.41	607.97	2240.18	936.8	1325.44	597.97	463.25	561.13	1131.36	1079.91	4021.87	238.43	270.63	261.97	1141.94	748	1525.15
102618557	1060.52	2039.75	1159.15	1178.72	759.2	936.33	1148.49	1275.25	1049.1	745.25	901.29	823.75	968.78	932.51	902.41	763.45	664.4	534.74	832.26	1286.6	874.46	1471.94	910.13	1079.54
102628279	1119.9	856.52	985.55	952.02	953.02	938.83	1079.4	1015.4	905.23	806.88	944.12	990.15	975.31	986.29	1181.14	989.96	1136.36	1067.52	971.87	929.41	1071.35	1002.15	1056.76	1096.96
102620093	848.89	761.28	794.43	1340.76	1196.97	1234.79	959.39	845.53	877.85	1026.65	1000.37	1031.52	776.08	790.19	849.47	959.5	1027.04	1016.18	732.22	719.72	725.05	1453.16	1117.49	1192.7
102610293	1015.25	1044.14	1047.94	985.54	1205.07	1123.97	989.26	1010.51	989.52	713.75	703.87	703.56	890.41	930.02	959.39	978.69	1007.21	848.3	954.35	1068.9	962.36	945.08	1090.44	914.08
102622469	878.88	1330.73	953.77	1187.83	852.8	1120.06	936.57	1005.12	887.69	1033.62	1000.93	966.6	892.86	863.3	846.81	905.21	921.45	719.73	806.83	1022.2	793.5	1273.64	910.11	970.77
102608949	481.88	394.07	512.66	1815.61	1659.11	1660.74	509.26	495.04	467.79	1123.07	1088	1181.4	526.09	545.5	520.1	1602.52	1310.68	1090.61	432.48	507.91	483.26	1605.38	1738.06	1293.33
102617192	886.33	1074.6	879.26	1136.91	961.39	1133.08	1058.28	945.51	879.22	1072.38	1036.15	1138	865.96	825.05	797.15	873.71	931.81	869.99	727.03	796.7	673.87	1397.32	980.22	1082.61
102629088	421.43	371.08	411.58	1777.41	1436.69	1906.72	553.31	490.86	465.81	1154.11	1483.27	1624.02	534.04	518.92	586.2	1152.73	1309.24	1417.62	359.69	400.2	372.6	1266.23	1191.72	1403.65
102611785	790.41	822.76	853.72	1316.91	1388.7	943.39	972.09	988.26	898.53	595.56	1004.75	1011.21	969.23	1042.59	1062.59	769.14	1002.42	451.15	949.68	999.65	966.22	575.59	1567.72	652.14
102609987	803.65	847.31	763.63	1095.94	902.36	1047.94	1074.07	1006.19	982.48	763.97	1130.23	1071.25	871.84	851.33	913.68	947.42	995.79	754.93	776.9	821.7	699.99	1366.45	991.15	1111.13
102617909	729.31	770.89	704.81	1152.39	966.76	1144.77	1000.22	906.3	933.91	779.06	1171.15	1062.13	831.13	861.89	929.62	899.89	933.23	805.16	713.87	724.11	645.01	1509.74	1018.69	1169.14
102615823	965.84	1115.7	1014.87	963.46	721.5	866.78	1040.73	988.11	971.32	857.71	936.21	994.01	865.61	836.38	875	828.84	875.78	668.94	889.53	1005.48	810.52	1249.94	903.22	971.81
102626610	748.65	816	751.77	1152.8	914.07	1054.65	898.51	846.22	873.79	860.98	1004.41	994.98	828.46	852.75	839	945.77	1008.51	867.85	723.38	818.98	735.32	1281.57	1007.68	1091.59
102619973	1102.9	1152.54	1178.27	711.19	710.53	717.6	1095.86	1218.99	1119.43	727.48	623.87	674.56	1193.2	1079.19	1131.58	664.61	723.43	700.39	1171.82	1113.86	1135.99	649.85	638.78	577.27
102611846	851.12	889.4	881.32	1165.35	753.01	1207.22	940.72	914.25	846.3	1002.93	965.44	968.73	765.45	718.96	739.31	926.96	894.29	811.33	742.8	791.09	715.99	1256.93	980.53	957.25
102608585	35.29	59.61	31.44	2112.92	2157.18	3220.67	89.15	49.02	71.59	1012.14	1434.84	1504.7	92.73	78.4	101.17	1967.78	1653.8	1227.09	78.37	77.33	66.96	1350.64	1522.99	1603.97
102628579	1151.54	935.15	1091.7	727.68	656.04	839.21	1216.39	1080.79	1084.81	798.19	769.3	752.3	1023.77	955.42	1080.11	701.81	761.34	962.2	1001.96	823.17	918.57	773.68	646.53	781.65
102617645	1302.33	1568.54	1451.22	533.79	503.24	633.73	1116.36	1233.36	1092.18	576.9	539.84	504.02	1022.36	1078.17	1095.95	585.15	561.01	562.53	1244.92	1295.79	1245.36	392.27	578.81	479.4
102616696	603.98	760.85	691.41	490.29	420.43	399.86	429.38	461.49	452.58	1492.75	1708.9	1490.02	479.45	530.21	541.75	1039.89	1344.13	1208.92	428.92	473.4	468.84	1698.78	1598.99	1910.27
102630124	813.77	748.1	853.34	749.51	550.06	920.4	930.92	1071.97	940.42	799.69	992.14	950.93	1036.91	1088.76	1182.24	632.97	730.69	761.57	896.11	844.48	973.58	815.05	756.93	1061.26
102626599	432.29	473.3	436.4	1386.8	1342.75	1306.74	560.33	523.59	523.1	1143.78	1138.98	1152.98	553.53	577.74	629.61	1203.21	1207.91	1306.66	355.93	414.74	389.31	1372.24	1092.29	1262.34
102615982	831.07	1091.63	851.65	945.19	806.76	842.59	794.3	856.44	841.54	780.52	776.96	904.97	821.43	679.02	790.79	925.63	947.52	780.17	821.25	914.35	773.5	1079.95	885.53	906.24
102577961	720.33	894.17	760.5	1183.37	969.3	1075.46	822.78	867.53	769.67	937.98	1008.09	1000.31	848.87	677.97	716.64	736.46	855.63	811.28	567	577.65	618.99	1175.83	1019.8	946.8
102612236	931.37	1001.04	999.54	1002.17	828.41	791.68	916.07	932.78	800.3	894.04	755.14	821.16	696.58	655.58	748.39	872.46	860.46	807.62	824.31	845.31	747.68	1030.54	876.32	854.87
102623265	977.96	1331.37	979.67	992.56	845.06	898.06	921.75	970.58	920	688.83	716.1	656.63	914.92	976.59	928.07	641.06	630.71	586.29	832.72	999.95	854.68	793.62	751.28	646.81
102630887	201.88	182.78	173.39	1596.46	2104.17	1531.29	360.08	254.57	290.29	815.85	1451.58	1291.7	333.24	345.15	398.46	1583.7	1670.76	1062.18	178.67	202.85	175.1	1302.96	1647.76	1163.7
102617861	1137.55	872.1	966.43	454.33	345.34	508.66	1304.36	1228.09	1264.68	533.32	810.14	651.56	1186.42	1251.95	1345.46	343.1	537.7	582.89	1044.23	1116.42	1040.76	480.71	473.93	809.03
102624312	698.81	1109.48	770.81	1055.98	767.85	993.67	692.91	720.29	677.47	1236.15	785.79	964.82	764.33	695.12	707.93	826.54	783.7	817.99	650.88	813.89	656.88	1024.81	921.14	920.19
102612329	874.61	939.83	972.76	871.13	674.59	831.76	954.91	973.28	866.65	845.55	776.73	839.23	820.01	711.52	829.66	804.62	732.66	734.35	862.15	860.67	832.67	895.35	717.38	820.2
102619945	346.6	703.92	399.93	1202.76	1086.98	1593.25	473.45	550.99	531.4	1364.62	1079.71	1137.45	614.91	674.95	602.25	930.37	903.91	723.71	460.99	536.72	417.32	949.77	1529.85	1129.46
102617716	735.42	930.59	827.47	961.38	864.97	911.1	743.81	780.42	762.11	918.2	676.12	740.02	742.4	725.62	756.51	947.49	844.99	821.6	797.81	930.93	815.65	944.22	874.91	834.3
102625078	896.85	1110.49	904.05	805.31	690.76	762.39	986.87	1003.12	935.03	708.02	730.42	848.55	850.54	790.91	783.99	712.42	774.19	607.15	781.78	901.73	785.74	902.88	788.6	801.85
102608509	663.6	729.61	688.51	962.65	934.58	930.89	642.21	670.43	629.48	1135.33	964.92	1055.42	708.77	761.84	784.58	1057.33	983.42	1038.6	589.07	662.54	616.13	740.55	1054.83	768.95
102626041	990.44	817.57	963.38	700.03	615.71	896.29	964.56	885.58	951.35	830.21	816.17	832.7	825.02	844.86	930.12	724.15	751.99	743.06	872.88	758.19	842.77	770.94	663.44	764.31
102612411	1263.38	1288.52	1329.73	392.39	287.73	349.88	1058.11	1354.68	1241.81	366.71	571.52	562.41	931.09	1110.65	1103.42	374.43	383.53	381.79	1313.27	1268.24	1178.99	431.24	562.93	581.93
102626097	789.6	904.49	856.95	982.05	698.07	919.91	893.02	831.49	825.78	724.11	793.88	700.02	795.69	812.28	758.19	603.4	655.39	589.67	861.07	853.09	895.51	1102	839.82	909.89
102616956	474.75	615.17	470.88	1245.26	819.72	1200.24	700.02	629.7	679.91	943.93	1204.81	1016.17	647.72	582.49	615.72	951.16	1033.34	961.7	400.47	458.83	494.2	1453.7	833.32	1149.36
102578002	848.51	1013.89	912.51	851.91	782.22	755.23	815.45	857.68	811.12	900.43	608.25	689.77	801.94	823.48	843.81	852.97	692.61	674.51	854.91	906.91	844.3	835.68	844.33	694.38
102609236	647.24	724.76	574.68	1050.29	841.68	994.24	778.66	739.17	783.96	776.25	1064.91	938.16	722.09	711.69	717.49	810.16	872.04	677.02	604.87	682.64	576.61	1249.27	859.65	983.07
102618427	830.28	1284.02	839.36	770.74	535.72	759.7	817.56	860.1	844.8	850.8	672.29	802.4	857.7	655.69	776.01	829.37	760.55	660.68	860.24	940.5	734.93	905.49	718.04	710.26
102617787	875.83	929.62	971.32	762.32	642.24	733.22	881.8	916.11	776.12	961.26	700.2	805.09	685.01	626.52	733.67	855.49	815.11	765.89	871.01	815.71	755.08	828.6	726.85	710.8
102629707	546.72	604.75	488.94	1041.92	986.64	1109.76	604.33	656.54	607.86	1039.66	1020.02	1073.29	667.27	659.8	648.88	843.93	940.64	802.9	510.21	541.98	508.46	973.09	1127.06	994.58
102631168	785.18	953.09	805.34	881.86	717.92	874.57	770.75	817.17	727.33	783.05	792.35	844.7	730.57	702.76	670.11	850.78	823.96	689.69	694.14	747.42	667.95	1026.15	744.08	893.41
102607458	666.57	927.08	726.12	1012.48	984.84	1065.5	709.04	751.92	715.56	755.37	865.98	876.02	664.75	640.23	647.7	810.08	818.91	757.16	612.78	614.94	553.48	1091.1	752.06	921.79
102628450	689.61	850.34	674.64	889.04	681.2	823.16	836.27	840.85	788.68	752.8	789.86	806.96	780.53	742.12	804.21	741.16	773.38	674.66	676.59	797.17	660.94	1125.75	844.34	872.27
102630971	468.54	412.34	404.02	1041.76	1268.13	1539.62	487.86	429.7	389.53	808.05	948.98	1000.38	386.08	420.75	433.85	1659.13	1568.5	1198.69	349.12	338.97	316.34	819.28	1160.9	1021.68
102616431	636	905.4	721.97	910.23	950.32	862.72	733.47	811.35	677.24	514.29	874.66	908.52	772.92	804.36	836.45	813.81	884.6	469.81	679.36	758.48	643.79	597.67	1010.7	661.4
102623101	925.23	1689.16	1207.06	539.86	411.74	499.56	797.88	872.08	748.6	860.56	435.42	504.5	825.16	843.63	813.36	556.93	501.41	506.74	983.17	1221.37	1087.35	466.23	535.02	439.49
102577946	592.71	576.76	567.21	1018.14	1143.22	808.79	679.22	577.55	647.01	808.09	775.08	782.49	749.71	703.06	798.44	786.6	762.87	700.88	534.8	603.9	596.18	1191.53	738.73	1094.42
102609528	240.58	293.78	262.14	1152	841.45	948.78	375.64	324.34	310.37	1014.88	1458.86	1188.48	395.14	372.14	416.45	1215.55	1266.96	1233.96	222.94	266.28	251.29	1857.2	761.97	1560.49
102628916	1052.66	1090.38	1134.63	496.21	411.2	546.05	1134.67	1218.68	1103.75	311.94	463.48	407.22	1018.31	1034.01	1070.11	373.79	425.07	547.52	985.28	1039.46	1022.33	408.31	354.97	490.57
102628130	913.23	1005.66	890.76	681.06	585.73	751.28	784.28	815.5	791.77	766.23	648.46	736.39	718.24	697.29	734.26	635.93	737.42	756.93	765.54	802.31	762.5	688.35	633.81	738.37
102626551	344.15	421.3	423.53	1013.1	1277.54	990.73	189.14	198.55	181.1	1019.53	1500.43	1734.53	203.17	252.52	226.16	1683.76	1270.22	1447.44	120.23	122.45	126.56	1332.56	653.64	1255.32
102613504	594.91	562.72	547.07	980.96	998.08	1005.96	652.18	655.37	641.35	680.14	898.53	892.99	694.3	632.4	679.83	756.98	866.98	890.43	500.86	491.17	496.1	891.52	958.81	1005.51
102624419	1415.11	1499.43	1734.18	462.88	255.16	345.16	988.14	989.94	974.62	252.11	413.13	294.78	768.11	754.72	826.72	443.52	330.12	331.63	1347.26	1312.27	1513.14	185.1	234.13	284.9
102611307	844.82	964.12	915.69	646.52	559.88	745.66	823.94	837.26	781.57	712.27	713.14	719.68	789.85	743.2	753.67	718.47	693.04	668.78	829.7	833.91	850.72	486.44	693.36	628.78
102609791	601.39	620.32	610.6	966.46	789.08	1014.67	677.19	642.08	595.86	1087.71	804.75	845.25	540.23	545.63	619.31	753.48	810.15	912.16	580.32	539.44	535.49	836.41	850.89	862.08
102625424	510.56	548.76	604.77	190.79	146.07	170.23	390.85	446.79	377.57	1072.86	1448.84	1660.75	341.75	449.08	500.75	744.75	849.86	919.41	506.34	481.49	534.68	1007.17	1823.94	1703.39
102624066	759.82	849.45	787.89	795.48	729.17	769.09	781.16	738.57	738.48	574.19	663.66	688.61	698.7	674.78	744.28	607.5	638.86	652.67	675.49	734.29	665.62	896.27	700.01	846.74
102607127	333.25	353.16	302.87	999.17	1202.51	1040.67	406.01	374.57	399.96	1028.39	1191.77	1194.22	392.29	326.83	358.18	951.37	1155.33	1198.48	302.26	336.84	321.32	1037.82	1113.2	1029.71
102609426	300.44	313.4	331.84	1016.02	1510.55	1196.65	322.53	318.82	329.97	801.72	1245.53	1209.6	378.17	408.22	436.58	1232.74	1241.25	1123.06	383.88	377.37	416.74	704.4	975.4	772.51
102609619	266.89	233.29	233.42	1144.18	917.06	1368.09	360.65	286.95	293.65	1243.02	1108.13	1219.69	322.21	289.87	285.28	1131.21	1175.16	1319.1	185.67	183.93	191.74	1328.06	998.88	1189.16
102617721	668.42	731.43	695.58	719.07	677.95	746.54	755.08	765.48	744.13	589.38	825.72	784.81	734.87	707.47	751.45	676.89	717.21	656.84	676.32	696.72	671.84	754.88	677.07	731.14
102611070	724.37	867.35	723.32	700.59	530.91	638.94	844.77	849.18	864.1	613.45	708.74	689.25	876.23	791.18	759.46	471.14	539.12	438.4	736.13	853.39	769.75	815.22	605.84	704.32
102627510	720.6	840.43	702.61	943.48	781.76	792.81	801.62	782.96	754.99	634.75	722.06	696.48	678.72	647.97	679.86	640.05	696.1	564.54	647.52	603.07	556.86	808.59	627.16	636.02
102610314	373.26	348.81	344.82	1093.56	1222.2	989.13	482.82	392.23	381.76	693.87	1441.34	1288.06	412.09	405.81	449.51	1179.13	1078.61	753.66	306.44	298.31	270.96	731.53	1274.02	633.49
102627936	530.54	607.92	502.19	851.65	897.04	925.54	546.55	538.85	565.2	1021.27	787.84	800.53	622.54	600.54	621.9	866.01	833.44	808.51	414.31	495	444.71	843.06	853.68	797.69
102630606	833.5	807.31	781.49	720.32	647.41	664.62	818.49	822.89	758.05	519.7	601.41	588.44	788.15	808.95	822.96	545.18	549.57	557.67	768.05	711.04	719.62	599.89	591.12	609.69
112495626	507.28	738.35	525.65	852.62	757.26	923.67	552.82	553.9	585.71	819.09	762.23	803.18	522.27	548.41	539.6	764.86	734.76	754.5	466.72	519.06	472.17	1162.4	772.82	934.5
102620759	551.87	611.99	551.74	1141.84	1151.14	1195.29	579.21	564.35	481.57	368.93	510.03	592.13	509.79	444.2	494.6	983.9	965.48	750.95	666.95	644.87	567.64	726.97	712.7	720.9
102610372	849.14	1044.54	929.98	678.51	675.1	647.96	819.14	854.9	776.51	478.21	477.88	448.03	705.13	722.12	750.07	613.16	650.44	502.66	753.34	854.43	783.82	425.05	563.04	466.42
102606662	185.41	222.37	179.04	1169.85	1383.89	1322.28	222.66	215.77	223.82	883.94	1215.72	1161.43	250.05	244.19	271.75	1398.35	1203.82	956.82	146.95	160.38	143.53	1046.76	1186.04	1033.82
102618548	587.06	614.45	589.27	774.27	749.58	751.37	681.97	655.87	667.37	474.43	684.04	658.35	654.75	665.36	647.26	841.18	941.11	722.08	534.46	588.73	522.27	875.65	745.85	726.07
102618527	478.75	489.86	483.88	939.98	712.17	1019.45	532.35	537.15	504.99	666.87	987.62	945.68	490.05	462.39	469.07	755.77	770.83	684.54	427.93	410.66	417.15	1041.84	840.25	956.89
102610909	719.15	683.08	699.85	618.62	576.73	677.18	669.33	745.84	685.85	733.43	554.36	598.41	670.06	795.27	772.56	575.69	536.35	716.38	747.48	738.48	765.33	511.83	609.84	565.17
102610734	564.72	513.06	599.18	638.78	813.2	803.11	664.18	721.94	614.28	404.02	785.73	753.86	679.59	733.09	782.92	789.69	869.58	501.74	698.09	639.56	680.36	339.56	788.42	505.57
102630122	630.24	685.34	641.53	729.16	630.05	658.52	582.58	653.13	636.7	640.35	563.14	580.93	659.56	694.75	647.16	697.23	626.05	647.42	683	713.03	771.78	625.25	751.24	657.53
102622739	961.93	1041.09	1026.56	369.25	382.13	480.41	802.38	965.58	838.63	484.16	343.32	320.34	766.37	785.06	787.65	487.28	446.35	571.48	1018.04	957.12	992.42	261.2	360.06	336.83
102621249	1033.62	971.94	1050.9	360.01	339.93	350.78	861.93	924.06	907.45	402.55	302.49	292.2	741	746.08	792.07	387.89	322.26	486.36	1091.04	1093.78	1134.7	430.72	304.22	374.05
102609735	219.18	226.74	219.56	1053.06	1295.64	1190.89	267.64	253.21	248.2	837.95	1138.36	987.61	277.99	275.51	302.26	1082.42	1159.23	961.49	202.44	206.33	204.19	1068.62	938.01	1081.68
102626609	487.61	593.86	489.34	1026.72	781.63	864.61	579.66	590.68	531.7	725.61	728.54	740.58	594.01	556.25	564.59	589.94	603.98	638.09	489.57	571.83	509.72	855.72	822.89	735.01
102614811	958.64	875.45	849.08	431.05	504.69	426.95	1174.88	1043.69	1022.01	290.08	534.48	402.03	1076.42	1058.28	1207.36	158.11	386.17	153.37	658.04	708.06	603.46	225.59	358	463.48
102618355	576.4	741.01	576.71	788.57	588.93	772.71	669.14	690.16	648.81	659.06	614.12	659.84	659.04	598.62	573.67	605.4	635.68	567.24	562.36	617.96	548.03	884.58	636.85	692.84
102616580	473.57	436.93	468.14	887.45	835.59	959.44	543.4	464.86	499.93	726.19	850.8	780.4	442.75	461.38	524.61	714.23	826.13	679.03	403.45	408.73	394.45	988.27	970.84	823.22
102608780	643.01	606.95	659.99	660.94	584.97	761.52	752.65	727.73	729.88	583.28	820.96	726.01	626.04	637.83	607.94	564.88	611.79	506.68	621.45	563.91	542.69	735	550.99	675.58
102609521	209.6	262.32	207.01	1062.48	1061.61	1203.45	282.99	256.39	245.01	1066.31	1063.82	1080.57	242.16	221.25	258.89	1175.37	1086.42	1168.42	153.54	163.6	124.69	864.25	1028.22	960.8
102625199	468.74	737.92	536.76	1026.78	828.68	862.27	548.13	536.58	489.23	809.71	722.29	763.04	450.53	399.93	464.6	782.75	719.26	650.75	401.64	480.18	343.74	849.87	750.83	708.68
102611008	877.39	981.51	906.82	481.34	440.6	372.6	944.47	1068.27	930.64	212.88	328.31	265.91	899.12	987.5	889.85	352.19	477.99	296.29	898.07	896.81	893.97	298.11	315.84	198.21
102609988	622.04	807.24	644.25	687.7	589.34	637.05	653.06	667.71	640.68	615.03	562.11	622.01	624.56	574.91	600.74	667.36	687.98	545.15	596.61	605.14	559.11	650.6	628.9	556.68
102608733	495.37	638.56	572.83	824.82	613.93	734.46	561.99	617.09	597.97	674.88	536.34	547.05	588.7	550.44	528.82	673.89	676.01	524.59	555.94	688.66	559.59	783.63	704.52	614.67
102610536	298.29	555.13	397.07	334.32	308.77	218.99	179.27	152.27	166.07	1210.56	1425.72	1160.07	138.89	140.41	153.55	996.29	1267.51	792.98	148.86	198.3	176.46	1389.49	1603.59	1442.82
102630579	1210.97	1560.77	1454.02	40.06	25.59	23.29	995.06	1112.89	1004.61	82.65	60.91	76.34	811.12	833.29	895.75	25.65	27.23	29	1483.91	1458.77	1570.93	22.74	13.31	22.51
102614103	491.42	615.18	461.72	866.22	700.81	711.63	600.37	580.67	547.18	693.83	719.8	686.49	518.2	500.95	498.91	640.91	676.73	542.07	462.82	549.41	442.29	944.49	639.96	652.76
107176422	392.09	422.11	396.77	890.66	694.38	913.68	535.89	508.51	465.57	634.87	761.73	774	483.13	500.26	544.19	754.94	862.03	811.48	386.56	415.16	378.1	834.6	602.2	744.39
102611784	631.15	480.51	633.98	660.03	502.4	639.13	759.6	641.67	640.32	416.11	686.18	686.47	612.74	627.08	656.53	531.11	594.14	459.14	596.22	566.07	549.93	829.19	562.66	651.03
102622712	721.16	756.33	715.47	599.15	503.76	592.85	714.95	736.15	640.13	529.5	578.87	627.4	605.44	620.44	663.14	528.81	574.32	521.49	652.52	611.28	595.59	506.59	494.9	519.37
102621674	612.17	713.85	639.41	658.91	524.03	672.12	584.05	586.61	540.13	812.59	533.13	617.67	529.72	546.6	532.24	585.87	564.95	716.95	511.28	606.7	589.72	653.17	614.5	654.5
102617059	593.16	753.6	613.6	652.28	533.06	574.01	607.86	664.35	591.57	545.06	573.12	634.58	603.89	603.95	635.82	567.33	615.1	529.33	599.35	640.76	575.31	684.09	569.37	565.84
102618559	517.98	561.96	566.62	742.34	630.48	715.23	537.9	549.4	517.01	718.62	597.23	685.76	511	467.38	504.53	666.17	685.35	679.25	491.56	506.73	497.48	739.36	676.34	717.65
102629439	625	666.15	644.95	517.61	471.47	545.13	602.22	582.39	570.75	637.24	592.72	607.71	556.27	595.29	596.4	574.43	595.09	596.53	564.92	555.97	559.51	770.25	571.01	834.48
102618657	558.53	719.52	575.09	605.51	475.86	685.25	530.53	567.98	477.19	834.65	750.31	823.71	417.86	383.09	425.31	638.63	628.12	691.16	439.31	465.3	417.21	688.38	726.87	871.34
102621441	486.22	480.61	502.3	822.75	730.09	850.44	468.02	427.74	399.22	1034.34	605.64	675.68	398.45	402.73	403.93	729.94	725.21	789.93	412.8	404.4	409.76	737.21	801.36	685.85
102577980	637.22	568.75	617.15	647.12	653.87	679.67	656.36	618.47	614.45	527.92	518.91	473.06	581.2	610.44	665	572.17	552.19	579.45	627.13	636.1	616.9	558.25	541.78	559.32
102628987	524.84	510.8	564.17	688.64	640.65	679.75	571.37	596.67	537.25	650.24	666.07	695.11	566.65	522.18	561.83	640.01	685.52	579.06	520.49	508.08	501.35	559.39	580.79	561.21
102612866	607.3	751.83	572.85	659.52	559.17	605.54	630.6	646.32	620.49	498.6	521.04	522.54	587.84	554.19	565.24	598.38	630.41	493.81	598.41	584.35	549.1	628.83	568.3	519.41
102610337	522.12	778.01	561.98	736.17	527.92	592.18	620.92	604.68	559.52	610.21	618.77	619.58	537.09	457.12	523.4	620.12	634.11	526.75	489.62	562.75	475.26	740.21	569	578.88
102627239	852.61	741.55	889.01	164.05	163.92	139.54	815.91	877.04	819.54	169.17	236.81	249.36	871.89	996.57	1081.24	119.03	141.74	90.49	1328.62	1249.21	1538.02	73.34	285.9	84.67
102629605	750.24	840.54	725.89	380.67	309.86	360.31	769.61	704.07	808.41	323.73	367.57	254.47	782.37	845.89	785.59	411.9	527.42	404.88	624.49	730.6	693.37	464.24	639.86	459.95
102617424	521.64	599.46	547.78	587.11	527.61	650.72	513.47	562.4	528.2	618.88	504.39	576.82	525.6	488.54	503.95	753.61	661.7	687.1	526.69	582.36	538.98	669.12	536.26	612.82
102607373	473.16	649.09	509.25	816.25	736.42	863.54	595.85	557.41	464.87	647.31	753.68	697.37	463.11	466.7	459.48	547.79	532.74	431.45	410.19	397.1	331.87	793.94	549	628.99
102622877	662.79	737.48	704.17	570.14	557.58	529.93	696.84	677.52	645.17	606.02	374.8	440.2	587.76	575.71	600.72	483.79	466.32	495.99	562.38	616.78	558.92	643.11	433.62	507.02
102624936	544.15	814.23	455.32	571.94	656.89	648.41	330.86	547.04	635.98	541.63	690.39	503.29	709.36	654.58	596.39	454.08	526.42	423.78	545.71	571.89	466.61	725.09	523.3	577.85
102610028	401.06	520.85	448.83	799.36	611.6	727.74	473.8	492.82	506.9	566.5	551.56	521.62	472.2	449.97	437.19	682.15	698.3	558.47	441.54	515.46	453.15	880.4	674.19	713.61
102607489	514.97	439.49	466.22	662.75	626.02	673.94	584.71	548.97	587.81	451.94	635.16	589.91	565.73	585.38	597.01	507.12	595.09	561.88	471.31	438.82	447.59	810.55	546.95	659.71
102615654	582.94	686	612.38	655.85	507.59	592.21	520.93	590.29	493.29	645.63	496.13	568.87	508.36	485.84	483.52	602.48	600.83	504.41	479.65	590.49	520.3	665.36	586.76	577.88
102607656	740.87	762.74	753.95	461.42	441.62	501.63	738.84	709.19	674.19	447.6	464.63	449.94	574.77	548.37	595.5	505.92	499.45	456.45	667.19	599.8	604.01	496.4	407.84	435.05
102627002	564.66	570.67	580.28	596.72	520.97	608.73	629.98	579.2	631.11	479.22	539.82	496.24	544.83	555.99	568.95	526.1	581.87	446.32	559.48	578.62	522.96	710.76	521.45	593.51
102624723	548.94	661.45	569.25	698.68	618.61	726.52	527.03	535.83	497.54	487.99	677.25	581.21	483.95	471.31	467.26	586.06	639.22	479.2	479.24	518.15	408.12	625.2	573.5	573.2
102609868	353.12	426.08	384.11	306.05	340.72	258.32	333.85	334.79	325.31	941.31	1210.81	1229.19	304.85	272.33	282.9	725.82	829.68	627.3	200.47	244.29	161.53	1141.71	984.22	1105.9
102578034	925.87	1020.58	1007.42	193.36	129.46	202.62	777.31	855.24	758.4	193.62	332.67	237.98	693.92	694.61	700.7	205.3	233.12	194.26	1078.34	1195.74	1094.99	141.43	144.68	280.44
102623982	976.53	942.3	915.11	25.31	24.71	23.13	941.8	1070.37	1130.5	74.85	40.29	45.41	1216.18	1243.24	1246.71	21.03	52.07	54.25	1080.46	1034.52	1036.92	14.33	29.13	28.41
102620490	425.65	528.14	461.75	625.62	613.23	633.94	454.44	493.98	436.65	853.69	599.22	647.44	467.38	458.84	488.35	622.28	596.54	711.78	429.46	489.49	436.49	551.07	618.73	576.61
102612174	520.11	617.27	563.66	518.16	403.57	488.3	674.02	677.41	646.61	447.19	599.4	563.9	646.61	629.06	660.65	376.39	416.87	337	564.56	676	546.01	659.5	474.29	506.63
102611170	570.39	640.02	530	598.51	494.61	493.99	607.11	595.85	556	502.91	467.11	463.61	499.45	563.22	518.82	563.44	542.78	423.81	559.74	608.46	670.6	646.17	540.59	539.22
102619145	641.48	523.83	576.96	493.73	369.04	518.91	780.97	771.38	691.66	343.96	550.01	507.66	642.95	613.21	647.07	394.79	439.09	343.67	654.83	542.31	509.35	645.82	444.34	515.59
102622902	487.45	635.88	518.69	596.71	467.25	527.33	638.03	581.05	601.51	453.11	543.73	529.67	603.9	601.76	601.82	427.71	468.91	379.12	478.23	590.62	475.93	758.14	480.55	541.7
102606859	358.6	535.9	354.19	501.37	544.53	619.24	479.87	478.94	506.77	239.08	314.37	329.66	800.55	659.81	712.55	384.32	391.92	287.93	1177.46	1263.62	1002.69	260.78	430.08	324.42
102629684	462.52	436.76	455.32	546.68	584.59	532.89	560.47	520.76	567.5	418	558.75	533.98	588.41	634.43	640.08	508.4	551.02	472.57	498.69	532.09	516.6	642.42	560.67	589.5
102615040	323.17	265.46	293.11	924.61	1206.73	994.99	334.41	298.88	314.81	401.24	484.99	471.96	317.36	301.41	309.18	974.63	934.93	715.28	270.5	253.07	267.07	830.18	636.41	737.29
102626082	510	618.13	521.17	588.42	513.77	520.86	611.01	593.05	555.52	489.32	514.22	511.77	529.09	494.4	521.75	519.53	521.84	439.01	498.7	549	499.36	605.74	523.17	526.15
102616939	282.05	285.41	285.93	588.3	580.59	563.62	310.05	306.2	290.66	709.41	935.69	803.39	311.46	288.01	329.89	698.89	870.77	712.43	255.06	276.36	254.25	896.36	941.51	991.6
102631482	1031.44	889.53	1169.87	32.49	23.43	20.15	799.36	881.71	912.58	25.83	25.43	28.1	831.68	1007.13	1007.11	17.72	24.74	25.19	1344.9	1145.09	1470.23	8.98	17.29	19.46
102627224	330.77	310.22	299.03	815.78	774.12	854.06	381.31	348.61	328.98	565.9	633.2	643.62	334.05	358.39	413.69	793.13	733.97	656.52	308.99	304.93	287.69	745.92	733.58	722.97
102614215	452.93	428.39	444.61	512.33	569.25	552.15	440.67	449.34	440.11	821.7	576.51	599.83	464.14	470.88	508.82	657.64	571.76	837.39	468.52	410.28	474.01	537.81	472.06	515.72
102629046	338.35	426.33	344.27	351.58	424.29	344.3	410.2	377.01	397.88	605.47	844.57	846.33	350.66	394.54	376.74	738.26	704.74	702.17	275.77	283.11	288.83	844.45	1120.32	844.49
102614839	513.29	629.52	552.72	598.81	513.85	494.87	557.37	549.27	494.85	507.91	572.99	640.32	485.04	446.29	501.84	448.32	515.78	469.56	445.66	504.99	443.71	606.57	554.77	581.43
102609279	447.07	460.65	472.01	571.25	611.25	592.22	541.13	493.52	503.33	421.05	517.19	526.6	567.32	557.7	572.82	594.11	614.08	494.75	486.72	466.28	467.61	490.65	644.97	489.43
102621232	412.06	360.06	387.28	583.55	632.38	653.15	481.16	471.82	469.4	541.41	552.13	570.8	453.65	453.78	514.33	576.26	644.54	679.05	434.19	418.48	416.41	643.15	588.46	625.09
102608813	152.01	153.07	132.43	973.42	1051.37	927.66	194.5	152.73	166.11	928.51	1041.2	913.17	194.96	183.53	216.49	833.63	967.05	749.13	96.71	107.29	96.26	704.32	839.26	752.63
102616226	380.71	416.8	377.4	1018.19	1054.53	815.32	377.57	383.62	374.36	511.98	523.78	538.31	355.5	347.84	348.22	619.33	602.06	491.37	312.29	307.66	303.89	677.59	740.88	643.51
102607080	316.32	339.08	315.9	888.36	833.32	844.88	341.51	337.03	305.13	590.9	721.4	769.86	323.04	315.58	359.64	660.51	744.98	615.82	259.38	288.67	276.7	666.43	611.68	793.34
102615506	1596.49	1384.05	1592.45	97.69	46.94	90.09	590.57	884.79	817.72	200.43	24.13	20.08	371.45	254.14	234.54	258.58	95.71	1243.62	1088.51	701.59	814.22	44.65	43.48	21.15
102622165	506.29	533.58	499.93	498.84	408.38	505.56	430.5	457.09	451.7	781.8	556.26	640.24	493.96	456.38	456.81	659.36	515.96	762.37	375.68	394.8	410.29	571.13	548.73	598.51
102627536	609.45	577.4	555.47	480.1	447.17	470.36	603.46	586.28	490.33	470.55	415.04	376.86	492.75	523.74	518.65	535.01	545.76	435.06	541.1	573.23	691.65	567.15	493.59	501.77
102628406	683.01	642.8	690.85	450.08	369.33	394.9	654.05	609.51	623.15	383.37	449.08	453.68	593.9	548.79	616.64	430.53	403.95	341.9	653.06	597.83	623.75	399.77	420.56	392.5
102624239	568.89	582.17	570.71	555.64	485.77	497.01	565.58	549.97	525	450.05	423.45	455.03	521.49	525.05	551.8	486.73	510.33	454.39	560.63	574.83	535.93	515.12	476.94	482.83
102615663	519.58	439.3	510.84	546.72	610.87	581.32	472.33	440.35	440.41	351.67	632.82	638.38	465.01	530.7	603.28	602.1	715.82	392.97	545.62	497.42	535.62	332.06	591.27	414.53
102630357	416.43	502.29	440.65	488.03	408.31	434.63	416.31	472.09	418.05	691.25	617.78	730.44	430.56	471.08	434.03	626.42	560.17	668.18	417.65	441.04	434.62	574.88	673.44	622.39
102608974	421.19	385.42	397.4	623.6	560.38	591.95	456.39	436.12	423.96	590.38	549.46	594.84	433.97	414.95	488.79	608.79	576.89	725.86	414.73	437.17	428.59	579.05	609.41	618.93
102614737	401.15	423.69	395.39	744.88	602.74	591.07	296.38	269.49	287.61	637.15	628.86	633.14	244.51	276.07	272.99	864.42	814.84	707.6	330.89	445.45	350.44	652.62	850.45	561.76
102622829	538.93	645.52	566.91	589.44	487.11	500.04	470.28	512.32	482.21	458.93	514.73	526.63	457.95	395.22	364.84	508.63	527.94	486.52	522.91	578.42	554.79	621.64	416.71	552.76
102606737	509.24	659.22	501.65	568.37	548.68	656.92	465.76	504.88	452.75	571.42	537.11	582.69	435.05	360.11	365.47	678.19	561.32	572.26	447	435.19	411.03	476.89	467.16	481.26
102607566	703.52	745.72	749.17	375.59	366.44	400.71	664.06	715.68	652.65	270.45	336.07	322.16	575.49	613.09	670.92	376.97	387.79	401.38	693.4	655.87	650.47	268.3	334.37	298.96
102613771	606.31	553.31	581.47	488	479.95	419	647.73	610.29	549.75	466.76	368.05	339.71	549.65	586.4	616.55	435.05	474.02	442.28	618.24	587.17	565.47	446.06	386.32	333.98
102618448	528.76	768.66	550.15	535.85	402.12	434.81	514.93	565.05	525.12	542.94	393.35	451.8	506.26	456.58	507.49	483.72	468.93	401.62	507.88	598.38	507.16	538.71	464.21	453.42
102629518	536.06	628.67	589.03	500.99	447.79	409.79	532.81	526.05	545.36	509.49	370.24	391.58	568.9	656.73	608.81	366.96	372.28	372.04	583.41	603.31	618.38	518.64	448.37	381.57
102617610	653.74	999.69	744.62	401.92	361.56	360.61	677.94	700.88	691.08	363.23	283.75	282.4	716.16	639.33	617.88	258.15	272.33	277.14	529.7	655.03	554.06	389.4	290.82	336.33
102618403	654.06	827.22	730.52	339.09	335.34	361.63	592.22	634.56	588.22	428.41	358.6	377.82	585.22	559.24	541.49	405.8	386.97	404.8	648.49	676.62	627.9	313.34	344.93	328.21
102609128	60.56	111.03	74.5	288.39	277.64	260.47	51.57	53.7	59.3	1187.33	1088.91	1069.71	78.69	69.74	75.85	775.29	892.1	727.04	31.1	48.25	33.33	1682.29	1375.97	1659.03
102620663	910.14	936.13	977.87	155.81	126.85	246.41	706.78	783.45	728.41	164.08	253.58	190.15	661.72	652.18	625.26	208.62	231.43	269.83	877.26	860.48	912.95	161.23	128.34	240.27
102608044	437.35	511.53	443.84	510.31	411.91	474.21	458.68	510.22	487.05	540.95	449.07	487.8	467.36	514.81	475.7	528.55	482.29	540.92	516.81	542.33	551.44	530.01	565.81	524.59
102620871	477.92	561.52	460.99	563.85	488.55	486.51	583.35	520.28	515.95	431.55	608.85	574.02	527.95	495.67	499.6	381.39	403.97	313.04	396.92	460.58	358.23	792.39	463.57	556.23
102609319	578.14	531.98	579.64	439.73	387.32	477.79	603.35	645.13	553.44	430.97	454.24	473.56	506.39	457.65	542.02	441.95	491.82	465.82	550.27	474.33	487.72	489.59	375.84	454.3
102578021	289.92	234.96	262.1	780.67	794.6	696.51	312.88	323.25	334.16	585.02	719.43	639.94	354.7	346.84	310.38	703.24	651.52	728.4	238.32	200	258.61	757.68	601.85	742.72
102612878	556.51	751.67	623.41	434.79	376.3	407.68	473.86	476.83	447.51	564.75	475.77	555.3	454.73	480.65	440.65	516.08	426.26	436.9	428.99	538.94	450.95	542.05	408.66	507.59
102619530	453.71	490.02	448.94	612.85	572.68	582.66	589.93	557.57	524.4	477.6	468.96	424.72	495.79	513.97	567.92	448.35	503.76	387.15	390.92	399	359.18	557.26	466.97	470.41
102618591	270.92	305.46	268.91	968.54	703.62	911.53	301.19	283.04	275.19	772.02	682.89	752.25	276.65	263.8	267.25	562.29	536.4	548.93	216.83	248.43	218.38	719.05	742.31	653.45
102614468	482.95	494.49	515.21	494.1	432.35	469.21	495.81	494.28	422.16	587.5	471.96	488.09	485.99	467.03	462.88	508.72	496.05	456.17	488.88	501.35	510.65	514.81	517.71	488.48
102607718	114.54	110.66	121.88	578.05	661.51	585.76	123.72	125.74	120.18	719.24	1184.18	1098.08	102.99	117.92	130.42	831.35	843.56	714.9	101.67	110.04	94.51	864.82	1131.29	1086.29
102620111	483.48	484.51	499.36	493.15	479.91	554.08	522.16	500.5	482.4	433.46	516.95	493.45	467.03	456.8	492.79	480.44	488.59	447.01	469.53	471.58	460.55	482.04	474.67	502.05
102628631	467.34	419.33	515.23	579.87	471.44	538.43	493.08	485.06	458.49	400.32	534.92	529.98	436	445.46	485.84	434.43	498.03	434.5	482.83	533.82	496.4	432.2	473.82	583.72
102612097	808.11	806.59	788.47	385.21	220.67	302.55	576.21	585.39	589.58	371.64	287.39	442.3	534.71	440.94	468.71	333.01	273.04	832.32	583.89	558.37	569.3	185.27	455.64	230.85
112497131	436.96	404.98	452.86	358.98	388.95	419.54	590.33	557.97	511.73	511.41	645.47	527.79	550.12	531.75	636	424.12	450.74	425.77	546.48	496.99	546.12	282.83	452.62	386.97
102630520	227.73	213.04	215.97	656.91	681.8	813.26	171.6	186.06	150.98	698.03	966.11	901.37	168.02	138.71	171.78	958.87	953.29	1012.45	138.82	137.93	126.37	442.14	741.79	661.28
102622887	543.89	766.29	564.57	389.03	324.94	411.36	521.07	529.89	518.37	619.68	395.77	429.72	497.15	462.95	470.64	414.59	395.86	436.76	463.77	538.78	474.41	401.7	547.37	396.97
102623736	524.89	482.41	493.24	475.24	404.32	471.84	501.69	493.8	480.19	545.42	437.75	476.2	481.97	482.43	501.24	442.72	452.59	505.47	481.86	464.22	484.71	467.77	444.57	450.83
102609137	844.21	844.14	865.24	205.64	179.75	276.35	656.39	756.52	664.6	177.33	282.77	222.98	540.73	530.53	554.17	276.94	323.11	307.07	790.35	742.02	753.52	193.49	146.69	305.09
102609380	418.9	428.88	444.61	571.19	530.94	553.12	490.81	464.91	481.29	395.4	451.03	447.41	461.02	469.73	508.61	469.63	496.4	426.65	428.38	445.66	407.65	562.79	481.18	482.76
102617918	513.4	600.53	516.58	514.15	413.04	431.17	508.1	487.93	463.77	513.51	411.33	513.16	461.54	402.33	434.95	477.43	513.32	399.51	454.49	482.33	421.38	502.38	409.28	460.85
102615014	341.38	459.65	380.43	626.3	562.18	517.88	361.56	375.22	346.05	703	480.16	535.37	375.68	378.3	391.38	605.02	655.86	514.29	325.18	387.97	333.63	628.89	493.68	486.8
102614321	451.3	725.9	507.16	514.55	438.62	597.17	451.92	469.53	514.34	522.45	427	467.65	434.93	411.94	360.06	463.5	473.97	422.03	388.37	453.53	381.92	484.44	431.25	440.86
102625771	585.16	855.9	750.63	274.87	285.11	246.68	482.95	606.85	576.31	272.65	167.35	216.12	616.73	708.81	674.84	313.92	247.74	336.4	636.17	770.09	719.88	290.27	234.82	264.74
102611515	349.76	378.25	360.66	576.75	509.45	544.59	445.55	401.24	393.75	480.32	494.31	571.07	375.59	377	376.84	536.53	569.63	512.03	370.16	388.84	333.26	696.53	532.6	545.82
102613486	485.11	530.74	513.4	393.56	415.63	365.31	520.21	498.26	487.73	515.9	370.31	397.37	505.38	540.89	554.73	452.29	373.78	388.75	523.82	559.01	526.82	393.21	438.34	364.81
102614401	540.35	481.22	515.68	359.33	368.74	347.01	493.53	461.53	484.9	499.77	411.99	449.38	484.91	490.37	532.33	362.99	409.29	418.95	482.52	474.96	490.86	476.76	567.45	503.5
107177193	81.55	69.45	70.65	728.7	950.4	880.16	108.96	87.58	85.16	898.43	800.52	804.24	98.22	101.24	110.34	934.49	905.31	869.01	69.72	64.69	63.07	618.64	821.32	809.56
102615892	400.54	484.33	411.38	587.6	488.71	554.29	426.8	438.78	394.08	496.68	474.06	509.43	414.63	378.64	388.54	465.61	484.54	470.26	375.56	402.09	346.4	559.31	513.04	505.1
102626238	324.94	369.29	335.71	683.07	515.64	567.51	367.1	364.11	354.94	502.76	515.11	497.76	349.36	344.8	369.38	565.03	556.11	462.38	330.4	384	333.41	697.18	591.55	559.14
102616309	496.25	592.18	494.93	471.7	399.58	473.83	597.42	575.6	502.19	341.76	435.89	419.62	514.69	483.59	487.51	351.4	380.74	300.97	448.16	459.04	407.78	550.18	361.08	375.21
102608440	605.56	632.55	594.16	391.76	351.34	381.96	595.1	581.96	543.27	354.55	334.49	357.95	482.53	469.12	504.22	335.46	362.25	337.31	542.3	497.66	518.61	372.81	351.77	379.4
102629574	554.05	722.7	597.29	434.76	308.3	376.71	520.49	541.34	486.8	398.84	300.69	318.31	454.03	454.48	481.66	324.56	352.68	363.8	475.87	625.09	581.6	427.53	378.37	369.4
102622764	394.52	383.25	388.81	602.87	560.4	538.68	442.39	398.67	391.17	363.46	544.4	537.67	437.16	420.33	466.7	453.61	455.32	414.85	365.3	364.53	367.34	481.98	576.79	493.48
102615388	444.21	506.13	438.7	491.2	473.96	411.86	469.19	477.15	467.9	335.66	442.78	447.72	503.36	455.33	450.88	412.93	439.47	400.57	436.99	469.62	430.13	454.82	503.76	448.62
102607482	886.32	1048.93	825.36	13.46	25.76	12.79	941.43	1039.82	911.21	16.22	10.44	8.15	734.92	762.14	690.1	14.12	20.28	7.68	930.05	978.53	857.75	20.11	10.85	15.43
102610083	395.24	693.25	497.52	498.48	355.32	449.13	441.54	489.49	446.14	492.1	365.44	371.13	425.13	399.93	388.43	439.27	431.39	364.54	419.49	581.3	431.39	533.23	469.81	377.15
102630667	388.17	459.58	413.5	590.39	537.16	566.01	403.42	391.71	355.14	542.82	489.46	545.84	335.36	351.75	353.44	535.21	528.3	486.03	351.43	354.22	319.32	452.32	506.39	498.47
102625059	487.21	404.4	473.81	450.4	433.56	456.57	419.28	428.87	421.76	638.96	409.27	436.54	403.14	429	430.55	486.39	434.18	499.25	427.08	428.52	413.19	426.73	479.07	433.17
102619255	468.76	525.19	496.84	455.05	386.74	450.19	502.64	489.36	493.84	390.67	389.09	394.12	429.22	419.66	437.98	430.69	444.74	383.53	447.76	502.12	440.38	511.24	400.21	420.5
102578016	224.2	243.75	203.69	629.96	666.42	637.76	285.16	265.56	268.19	897.89	614.92	672.77	336.89	320.71	334.08	617.57	572.28	762.2	147.8	165.44	153.73	543	554.1	578.17
102610590	538.19	557.25	539.19	401.81	357.7	410.68	568.99	543.55	474.33	421.55	384.77	424.55	404.44	386.13	463.28	439.36	437.97	378.15	479.86	434.73	432.19	437.23	380.43	399.25
102615026	358.7	417.78	411.8	443.47	466.05	468.15	509.6	480.18	471.34	377.84	450.59	433.14	472.48	454.59	512.46	456.38	482.31	414.17	403.28	445.78	399.89	499.17	428.47	420.61
102617997	635.41	873.66	733.82	118.78	92.3	126.65	480.15	622.47	540.83	336.16	321.51	390.61	494.56	509.82	457.34	217.25	227.09	244.26	692.02	739.34	724.59	205.32	536.36	335.4
102623879	436.76	511.86	493.34	460.75	440.21	475.22	486.66	487.31	454.08	405.45	447.5	463.03	446.7	411.26	472.62	378.37	406.36	368.32	415.9	498.37	412.91	487.91	379.32	400.07
102608475	464.25	463.39	480.97	460.37	446.15	469.29	470.05	483.41	439.41	462.67	473.31	483.48	421.77	392.1	436.96	425.6	434.66	426.25	452.11	410.38	427.57	393.29	398.16	415.79
102609120	385.41	453.66	399.54	550.31	504.96	651.59	364.15	414.6	380.54	426.24	472.31	470.74	393.63	395.05	383.69	472.32	481.8	460.58	371.07	394.79	362.96	449.33	458.79	497.36
102628637	375.7	376.11	366.12	440.18	478.64	495.82	384.27	392.47	413.73	392.84	359.02	431.84	511.65	469.22	544.33	549.78	528.94	630.3	327.04	369.43	378.22	472.02	420.84	450.03
102613171	445.71	543.83	457.47	472.72	484.42	463.31	454.46	471.8	443.5	451.84	337.74	368.76	439.61	424.1	436.33	487.69	478.75	387.79	437.78	467.06	419.63	377.01	399.42	363.19
102625025	414.01	464.92	412.06	547.71	456.4	502.87	449.67	452.03	456.38	386.95	476.67	442.54	386.6	399.78	403.11	438.61	411.44	376.49	392.41	373.24	357.61	584.58	448.59	478.73
102620731	299.17	446.13	325.44	408.28	390.59	376.55	287.15	297.55	268.58	705.42	602.98	570.64	293.39	255.01	291.68	500.17	611.59	467.05	262.98	319.38	264.94	750.97	926.55	574.48
102621877	112.38	166.24	123.64	273.63	317.89	235.88	102.93	113.28	98.61	943.38	892.68	1016.64	85.48	109.81	92.18	932.69	780.22	756.22	85.95	99.67	81.45	1025.36	963.47	1075.15
102615587	386.6	368.26	388.99	525.18	527.1	468.65	384.12	370.6	325.49	563.26	448.29	504.82	343.77	321.81	374.82	521.71	527.39	522.15	345.02	338.05	345.63	508.32	529.96	478.06
102607780	422.59	371.22	378.98	417.56	642	378.02	538.59	488.54	514.02	199.84	461.7	317.94	505.28	528.12	557.93	354.67	419.05	220.04	420.65	401.51	433.42	628.35	336.83	480.9
102609530	149.66	150.32	142.36	758.79	788.1	739.77	194.5	185.24	176.39	496.72	676.55	712.92	202.2	199.89	226.79	595.5	620.28	567.74	145.32	164.13	155.88	793.9	759.25	779.79
102620783	458.41	421.67	442.48	438.67	421.43	485.31	534.49	494.29	482.09	343.13	425.99	408.49	445.49	439.22	440.43	407.84	428.91	383.56	474.95	413.12	438.21	434.6	332.59	385.86
102612247	398.24	314.02	365.11	464.74	459.46	438.57	502.5	417.34	459.66	264.86	416.89	400.91	484.14	474.5	526.78	422.38	485.21	483.94	351.31	338.91	358.1	568.94	488.8	486.15
102628116	468.44	550.39	521.58	460.51	381.47	387.92	437.24	472.49	435.73	461.76	358.02	415.11	401.37	367.99	397.97	444.39	444.65	400.9	457.92	443.21	427.79	415.49	434.11	383.78
102622874	451.51	403.27	425.61	411.73	427.35	406.43	397.55	418.62	397.41	448.94	407.34	424.73	406.37	422.26	449.31	418.28	411.54	452.84	451.26	453.74	488.81	408.43	485.72	429.54
102610382	394.24	522.85	424.16	532.82	426.09	437.5	408.81	455.93	395.64	542.3	423.3	469.62	353.56	373.49	343.78	472.37	423.56	405.42	384.62	369.06	367.01	509.35	428.08	429.36
102610600	574.09	626.47	606.7	320.2	276.63	309.48	521.96	530.5	486.73	444.65	318.94	348.27	449.31	424.56	453.96	336.85	345.54	386.08	535.26	504.02	524.78	309.09	302.7	299.3
102624717	310.02	384.37	306.37	623.95	578.9	551.34	287.77	314.52	311.56	586.24	479.64	540.71	325.02	343.71	332.16	487.18	506.99	459.67	306.05	391.12	309.09	517.85	488.99	473.19
102578056	536.82	634.37	529.64	304.13	297.77	350.46	499.32	537.13	521.62	294.42	360.32	362.17	453.98	431.7	426.81	395.69	395.51	481.06	455.78	468.51	492.82	288.44	247.16	369.5
102627399	374.35	621.47	453.29	490.05	366.63	470.69	395.68	410.6	398.83	444.98	351.94	399.44	423.81	386.75	375.36	422.6	412.6	350.52	386.58	487.94	400.69	460.44	439.02	391.05
102614126	363.44	309.46	327.48	420.64	461.73	624.27	395.63	412.11	346.27	653.87	518.1	519.63	366.33	378.32	370.28	494.62	480.32	551.97	336.87	293.1	292.24	362.3	404.89	424.73
102624690	590.4	567.72	574.74	370.43	340.31	363.47	535.7	548.49	529.2	234.13	346.92	282.18	438.74	444.39	472.77	303.8	335.44	349.06	552.85	543.33	493.08	279.31	265.86	336.49
102620513	487.25	460.83	454.14	419.25	309.07	385.1	531.8	486.22	508.78	298.4	437.04	347.97	458.91	430.11	444.84	299	327.51	306.79	485.7	514.62	477.82	416.61	394.58	396.59
102619852	339.2	419.83	364.7	690.3	639.66	563.94	334.29	305.42	288.41	830.46	342.34	439.64	292.84	260.21	280	528.77	448.21	564.77	265.33	274.81	244.8	431.16	504.68	412.17
102607570	657.2	661.67	681.32	197.52	193.51	238.83	574.59	606.93	588.31	197.86	185.46	159.26	648.6	661.89	639.62	263.2	247.14	279.97	585.13	599.52	688.75	177.94	153.22	170.78
102621614	564.48	624.71	499.54	407.8	283.26	428.42	574.19	540.23	532.19	270.98	270.66	247.5	399.83	446.84	480.16	368.33	328.99	402.28	533.89	536.63	515.23	237.29	246.84	293.98
102617516	423.27	386.07	408.56	514.99	532	495.46	419.7	395.67	380.27	358.11	416.05	393.5	385.73	386.92	395.25	470.28	473.64	436.71	364.43	344.84	369.45	391.3	444.45	417.04
102624436	713.03	685.71	761.72	181.75	133.87	133.49	655.85	669.61	626.82	96.34	150.27	150.26	556.64	672.55	720.67	136.1	198.4	131.34	737.46	788.95	734.13	87.52	143.51	117.52
102626892	220.12	240.5	214.39	613.44	641.01	643.15	220.71	192.5	209.05	560.76	590.02	557.96	196.79	190.97	169.64	664.6	705.59	498.39	141.8	156.68	125.9	665.34	888.96	674.29
102616003	701.43	715.71	766.04	162.54	172.91	165.04	646.95	637.65	621.8	150.46	181.26	154.7	598.51	619.18	666.25	193.34	179.23	152.12	701.35	655.04	672.44	128.37	168.07	146
102624739	216.02	223.96	197.55	708.11	609.71	755.63	243.14	219.89	223.62	831.4	485.8	552.59	245.21	205.88	194.57	607.21	597.33	605.92	173.93	178.85	196.9	656.73	440.62	584.29
102631263	176.14	198.05	172.75	662.77	633.75	641.24	199.28	193.85	202.38	560.15	579.67	609.02	248.02	290.21	259.25	714.35	639.2	513.36	164.2	179.09	201.29	641.83	642.45	631.2
102619872	282.38	445.83	303.48	620.52	462.68	662.55	365.07	358.11	304.17	414.94	501.48	511.8	337.63	322.18	311.61	435.29	450.8	360.89	258.39	321.58	255.91	657.79	496.5	501.17
102625494	537.91	563.36	473.62	446.85	680.53	354.58	600.55	519.25	592.04	623.15	77.87	121.98	421.18	399.28	423.98	382.79	335.57	244.34	387.42	482.33	410.12	392.67	245.5	221.66
102577992	266.28	226.16	243.33	452.3	600.88	483.94	319.43	306.4	323.44	353.19	507.11	461.31	358.92	334.66	382.75	564.46	592.83	569.68	294.33	279.93	295.26	643.45	379.66	683.12
102613538	475.43	624.8	446.41	252.96	279.1	211.79	734.83	680.86	705.34	209.84	228.76	234.23	748.85	715.15	749.92	215.06	198.27	160.84	450.84	513.66	453.33	288.85	149.72	188.86
102615221	259.72	399.68	262.76	366.54	355.75	395.61	307.46	293.02	285.01	527.3	626.73	613.66	270.2	303.29	279.64	558.74	586.85	424.04	211.35	223.49	203.06	817.99	502.31	824.31
102612973	331.92	310.14	324.45	611.05	665.69	492.85	238.98	236.59	248.53	523.08	397.17	480.52	255.13	272.32	272.72	703.11	657.35	456.72	264.81	272.82	280.16	454.84	631.34	473.85
102620034	378.28	468.18	340.63	489.13	394.84	445.98	411.69	463.24	460.3	379.86	326.69	312.63	470.44	453.06	419.45	329.22	354.17	323.85	441.31	519.52	430.79	430.22	414.69	371.93
102615999	338.47	345.91	382.41	240.76	195.19	344.61	368.28	395.14	380.22	917.97	409.32	429.23	495.41	513.06	555.27	366.77	342.04	691.39	358.37	382.75	431.52	271.29	331.02	313.61
102616487	293.5	348.15	305.54	602.43	584.95	687.63	317.43	319.05	312.65	575.03	429.69	522.48	345.42	313.01	336.06	435.02	444.82	408.9	250.16	250.44	261.74	498.84	457.2	471.77
102609716	154.86	161.18	142.68	638.21	1520.76	657.89	190.52	155.63	169.31	357.94	341.19	341.55	143.69	148.24	140.01	894.2	799.07	450.41	117.66	107.52	102.95	1037.32	426.45	508.2
102622357	582.49	552.74	609.26	256.54	237.51	261.09	539.34	546.71	547.11	269.32	240.14	237.74	551.85	525.49	541.08	267.59	267.98	311.35	561.46	503.18	578.11	223.09	232.92	261.19
102631070	367.5	359.13	359.13	518.73	536.88	531.34	358.35	357.5	333.64	451.15	372.36	393.68	334.44	328.07	350.04	527.61	464.86	435.56	337.68	319.91	318.07	405.66	473.58	423.57
102607902	120.62	164.76	124.14	750.78	812.07	837.87	184.15	179.39	204	364.1	462.16	449.76	212.14	182.49	177.38	598.11	696.81	565.12	120.24	122.2	126.47	1042.05	435.51	705.86
102608961	407.99	391.25	365.29	511.1	458	505.2	447.42	376.48	367.73	318.36	496.47	476.81	338.53	316.06	356.32	382.03	351.52	301.64	284.28	290.08	273.32	598.31	504.09	511.87
102625183	452.66	636.21	500.41	357.47	308.55	380.74	414.76	471.32	448.42	478.55	313.35	347.22	419.97	358.62	371.08	401.68	359.67	332.65	441.65	473.6	416.39	309.61	307.3	321.47
102621886	390.22	435.29	387.78	363.85	404.83	337.01	453.59	447.42	450.34	304.01	409.1	331.11	506.86	474.7	473.08	360.38	313.65	224.65	405.77	442.3	438.55	555.16	336.44	371.39
102630655	361.41	363.65	334.19	462.97	483.26	441.56	372.8	378.54	359.93	379.97	386.82	406.06	387.03	409.65	427.87	399.6	403.76	411.54	371.69	386.43	396.77	406.25	446.91	408.71
102619786	392	470.63	409.85	433.29	359.67	432.77	429.22	412.1	406.84	424.84	440.66	444.59	367.78	322.93	367.74	360.89	389.28	336.77	363.32	373.51	333.36	475.81	362.69	457.73
102611340	533.93	423.12	527.12	230.79	312.93	208.55	551.75	528.66	515.35	213.65	316.6	284.15	575.19	651.83	688.84	235.03	291.56	172.57	572.84	548.58	594.11	161.52	256.23	159.1
102628374	488.38	477.57	513.99	396.92	332.17	399.04	485.46	468.26	420.75	325.73	346.23	357.67	382.39	366.82	387.37	377.2	397.13	357.05	440.26	402.57	406.59	354.08	300.68	367.39
102618601	38.69	40.71	22.76	1333.44	1262.83	1031.04	45.84	30.98	45.46	228.65	277.47	300.74	29.8	37.91	36.87	1041.72	911.28	607.64	9.11	11.86	5.27	805.73	793.4	586.17
102615374	497.3	671.09	544.16	265.89	210.59	270.03	537.27	620.1	603.09	168.03	258.65	225.57	609.76	528.22	519.11	193.31	222.3	245.18	494.13	568.27	553.99	197.63	301.08	201.2
102620571	606.64	675.14	674.34	154.73	106.74	166.66	477.07	465.22	447.04	248.62	181.58	230.75	479.64	552.14	543.24	246.07	222.87	496.65	705.4	673.74	742.51	86.42	113.29	170.28
102630209	361.66	277.61	314.31	301.98	402.53	521.77	579.01	511.59	505.59	211.09	416.77	368.92	575.82	617.55	668.17	290.52	306.3	169.14	422.8	324.27	333.35	282.49	359.46	271.86
102619566	476.23	435.66	450.03	407.19	376.47	411.21	457.56	453.87	439.23	326.64	351.38	325.94	379.49	376.9	400.74	357.59	348.62	344.2	413.11	395.93	399.74	367.43	358.98	338.04
102608967	313.63	258	282.23	448.34	438.57	486.78	333.79	336.52	338.18	435.4	432.8	448.96	318.93	338.38	341.24	519.45	498.44	371.61	314.27	290.5	321.61	590.09	440.92	489.67
102612785	418.21	599.64	455.95	377.97	255.88	374.26	474.9	484.98	433.41	301.26	353.8	340.71	385.05	375.22	395.99	318.62	339.06	272.43	403.52	478.27	402.14	483.26	303.59	357.11
102625179	394.58	396.93	313.71	490.87	399	453.97	456.9	417.52	374.01	428.39	230.34	409.54	361.34	346.35	278.85	393.61	424.54	357.21	355.25	345.43	368.34	552.19	400.7	425.85
102577998	419.45	430.31	437.68	391.89	384.12	388.78	383.99	385.01	363.37	426.5	301.17	358.92	334.14	328	379.64	496.79	488.04	461.16	393.57	381.15	386.27	300.26	406.9	329.42
102612075	448.41	416.83	453.64	381.44	341.3	450.22	433.12	431.11	410.25	375.32	356.03	349.28	385.23	359.34	384.99	400.8	361.85	413.33	416.12	391.45	384.67	329.32	340.71	338.17
102624652	379.98	493.56	401.72	412.68	361.81	366.99	416.76	404.41	397.08	411.11	322.91	376.65	403.19	362.34	346.43	398.45	387.54	317.85	388.22	426.92	383.64	439.48	383.13	358.58
107177301	52.45	48.5	34.65	726.88	1185.68	619.7	78.58	59.56	57.42	552.83	578.87	490.71	64.15	56.38	76.58	869.87	774.01	831.77	49.32	42.72	43.72	739.21	592.85	713.31
102606649	17.91	21.03	17.04	835.37	819.77	845.38	14.73	9.5	13.99	920.52	435.27	502.61	17.87	36.89	17.29	1047.76	819.25	1539.27	7.42	18.95	7.92	466.79	249.67	612.57
102625112	290.12	302.91	271.99	572.95	608.1	590.78	340.02	300.54	298.49	469.32	415.39	437.3	291.67	290.37	336.36	446.41	427.97	409.36	252.1	271.78	238.53	516	446.12	468.84
102628945	104.26	198.92	149.34	264.47	252.96	204.56	48.69	55.27	56	854.8	958.07	941.53	48.81	54.61	51.91	614.02	782.95	578.43	51.1	44.86	48.48	940.26	890.76	1079.03
102612103	374.3	459.48	406.53	458.97	372.62	428.12	418.04	408.8	368.78	390.13	342.11	411.75	364.8	370.23	372.83	369.14	380.94	366.84	368.43	360.36	344.98	415.29	335.96	381.24
102626013	510.93	561.28	512.27	190.24	149.42	198.39	428.49	448.71	444.51	405.86	243.11	293.61	430.31	429.86	417.18	252.24	253.53	284.46	524.06	575.99	472.42	396.49	400.69	443.38
102626216	495.03	546.28	499.09	219.1	228.73	179.64	537.45	521	544.68	237.56	218.05	209.11	630.37	596.09	598.9	241.92	228.54	226.43	544.85	607.67	579.12	191.86	187.12	187.71
102609622	314.24	323.63	308.27	471.45	461.89	396.67	394.48	382.21	389.88	216.94	451.51	366.85	467.79	532.13	557.83	334.53	420.78	234.95	328.6	354.21	356.07	515	307.65	360.03
102627208	482.01	431.99	458.57	308.95	367.9	316.9	480.31	524.55	482.55	179.29	263.82	236.51	447.64	500.41	469.99	293.58	337.06	243.77	520.84	540.67	527.52	234.36	307.94	266.18
102612364	389.93	375.01	367.79	453.32	412.5	484.4	391.59	357.72	376.01	407.05	417.12	419.33	375.75	354.85	379.79	362.89	366.7	366.79	324.07	339.23	305.34	396.12	437.27	348.05
102614309	325.28	404	337.8	490.83	322.61	454.62	378.43	381.88	353.22	412.56	421.67	419.1	335.24	311.58	324.45	394.9	391.9	371.79	310.87	330.54	293.53	586.73	398.27	433.97
102626673	415.44	516.76	482.74	205.02	197.32	250.11	327.97	386.34	357.57	487.49	380.95	437.31	465.79	440.69	432.38	380.14	359.07	429.31	372.84	388.48	401.89	313.93	365.11	376.59
102607291	243.45	288.44	228.16	621.73	607.87	507.95	273.99	258.92	274.12	357.63	412.5	426.46	289.98	275.4	274.96	469.75	463.13	424.16	207.84	235.25	219.04	723.56	554.02	531.54
102616061	464.72	449.91	461.43	343.56	314.11	340.27	441.11	459.43	416.25	266.88	309.4	310.08	422.71	400.37	445.68	322.93	333.68	295.56	430.75	465.51	443.13	315.49	331.24	315.25
102627525	295.81	326.75	303.15	470.49	383.65	435.92	402.67	374.88	382.04	382.07	466.92	431.31	335.36	333.94	349.61	361.34	361.31	291.33	315.39	338.01	280.29	601.98	400.63	411.02
102619166	525.92	653.11	544.88	119.08	59.25	146.38	622.79	686.9	618.41	230.77	188.6	221.37	639.25	650.19	564.94	54.36	71.76	77.86	659	652.31	599.81	100.59	144.6	165.04
102628282	419.28	424.6	418.84	339.66	320.06	336.03	406.05	414.15	400.37	358.09	320.58	332.14	419.15	404.12	410.44	313.25	307.04	325.64	404.27	399.47	417.64	316.16	358.41	324.5
102629031	355.49	376.24	428.5	394.63	358.09	385.86	326.97	285	286.31	431.19	425.4	420.47	175.42	206.7	248.4	484.14	395.8	464.14	519.22	504	449.85	170.53	551.08	230.23
102613366	520.44	508.73	525.86	226.2	204.29	190.3	405.33	413.4	402.6	332.95	249.1	265.23	406.15	446.26	501.88	295.99	321.06	345.72	551.58	514.18	597.66	186.28	239.89	216.31
102609479	347.54	394.87	360.77	381.7	350.44	393.73	351.05	377.48	352.56	395.04	391.09	377.24	373.79	366.49	351.89	386.28	354.32	335.91	351.6	350.59	338.15	382.81	332.83	341.42
102627322	727.64	749.38	881.61	8.57	6.17	11.63	607.18	711.65	675.6	12.09	5.27	6.4	610.26	656.11	674.25	8.19	12.67	16.42	753.44	734.62	852.17	6.13	5.1	6.65
102612359	287.13	289.49	282.69	554.98	547.48	433.94	320	308.44	317.84	385.48	397.52	432.44	324.09	296.4	338.91	363.91	415.6	371.02	282.48	273.34	264.51	464.7	419.84	358.84
102611896	333.88	341.38	346.76	350.62	333.56	365.36	357.06	372.91	364.02	398.62	419.18	440.97	363.91	341.55	345.04	355.7	375.47	396.54	321.69	333.17	326.51	396.08	345.78	404.06
102622925	350.82	337.36	358.84	422.92	458.97	418.54	344.67	326.7	327.75	344.73	385.56	368.35	336.37	310.46	318.94	432.93	396.64	361.42	312.96	309.08	309.5	409.61	376.17	394.8
102625103	189.63	242.6	174.52	693.24	657.41	611.96	213.75	204.77	220.48	306.67	357.09	390.67	214.46	186.86	195.58	532.08	440	330.82	167.21	195.21	152.8	879.3	552.07	574.82
102613535	379.15	424.22	392.64	376.66	285.99	395.35	419.53	421.7	402.8	342.69	342.91	337.56	359.68	354.47	322.76	334.43	334.5	290.31	356.35	355.52	350.82	410.69	321.15	347.7
102607582	331.97	395.56	338.59	405.76	381.01	387.08	354.21	372.91	363.56	342.03	401.96	387.57	342.29	310.1	356.99	343.3	378.55	305.73	321.04	335.83	297.08	456.83	351.17	365.09
102608273	390.43	301.12	373.85	335.59	307.29	318.02	335.49	326.79	336.24	353.59	425.96	438.56	333.46	314.93	350.76	340.15	387.08	465.2	376.89	355.71	403.85	304.59	355.04	378.71
102608049	280.39	223.38	271.37	372.69	391.25	409.26	293.24	269.75	308.67	337.64	448.44	417.37	358.5	334.9	354.44	536.26	507.54	491.13	281.21	284.35	285.91	385.9	346.66	387.61
102614816	205.24	229.91	203.23	549.95	599.78	611.2	230.15	229.52	229.36	272.55	395.27	377.56	251.19	229.38	248.64	528.41	589.37	514.32	199.56	211.92	205.73	494.22	470.45	468.33
102625807	380.85	421.22	379.6	342.26	335.85	397.13	389.63	388.22	365.7	398.11	305.98	322.39	337.46	302.7	322.35	359.94	344.44	353.32	339.52	367.04	344.16	387.33	327.63	329.61
102609484	330.62	424.73	332.21	398.87	350.88	395.57	305.16	327.9	307.28	494.33	363.31	390.16	299.38	266.49	281.15	423.98	388.55	355.71	330.87	350.62	283.85	394.34	374.39	352.89
102626823	317.41	324.03	320.15	401.28	342.11	419.03	338.48	333.83	326.15	429.18	362.95	429.46	332.5	339.16	348.28	341.48	346.38	366.94	308.5	320.37	306.83	401.76	356.66	385.48
102630558	570.92	530.52	511.43	145.78	88.64	146.51	577.84	635.16	565.48	107.44	185.66	176.93	496.79	502.65	506.99	152.45	161.51	146.4	608.8	579.39	627.91	129.15	167	170.1
102616612	177.36	146.37	136.09	988.12	743.39	815.79	224.96	178.45	208.34	304.34	325.13	394.28	183.59	143.04	160.44	479.78	408.2	338.82	125.54	137.41	123.02	713.36	443.62	545.26
102628028	344.46	361.67	326.33	392.41	363.82	361.03	392.88	391.78	386.3	257.99	314.97	291.29	383.05	404.32	402.46	312.03	350.35	330.46	323.84	372.19	338.13	361.08	323.89	335.47
102616349	279.61	281.12	261.32	446.63	423.34	419.68	281.19	312.05	298.26	495.39	373.95	395.37	290.87	305.38	279.79	428.25	419.71	397.71	249.07	249.92	242.71	448.9	402.34	426.38
102578017	439.64	467.49	475.9	284.55	255.04	309.67	436.3	439.31	421.42	253.89	289.23	278.36	394.08	416.95	450.06	250.08	249.51	257.08	436.54	445.14	422	202.95	264.9	254.46
102612306	262.04	265.13	248.85	497.88	490.91	444.56	266.12	250.91	241.04	348.41	461.92	491.28	273.8	256.08	303.05	428.27	442.87	344.98	240.98	254.16	267.57	406.2	504.04	395.42
102611781	295.73	294.89	291.28	393.49	466.96	461.02	364.46	348.59	319.49	397.2	285.46	318.63	330.89	294.57	373.43	434.96	356.22	352.57	298.71	305.57	311.55	289.18	418.45	363.31
102578015	454.83	490.27	499.7	388.93	375.68	396.57	403.42	405.42	368.05	217.41	250.12	215.45	311.84	290.28	326.15	315.73	307.92	260.45	389.68	399.57	360.36	302.84	266.45	295.65
102609575	357.26	457.73	386.88	388.49	363.93	367.22	316.65	340.26	316.69	400.37	279.83	319.82	315.94	321.51	342.26	389.94	341.9	344.51	290.03	367.97	306.99	265.17	396.16	294.54
102625874	236.34	384.24	282.42	573.74	375.49	432.58	293.36	315.88	281.96	471.74	401.47	408.78	273.18	273.03	260.02	346.6	345.74	357.05	219.16	260.08	228.88	439.46	378.49	415.91
102629132	316.59	381.06	352.78	370.9	317.61	404.05	332.78	364.88	366.13	292.28	285.82	278.24	341.49	323.23	319.92	343.07	337.27	345.01	332.39	380.75	355.16	394.5	343.68	353.74
102629692	317.15	232.71	287.36	332.28	331.18	386.91	369.15	310.03	313.53	326.4	470.48	428	333.1	361.28	420.52	306.28	351.06	350.85	332.09	269.07	311.05	335.58	359.14	374.74
102625358	280.34	255.49	272.85	348.97	304.11	363.74	301.12	286.48	286.09	472.32	403.63	485.64	301.53	337.82	328.51	332.55	328.42	418.84	301.09	293.15	344.92	296.62	423.18	425.21
102628362	205.76	304.19	218.78	496.08	332.19	488.99	229.48	211.54	227.49	466.52	497.65	495.54	242.52	187.15	210.46	348.14	356.29	354.43	137.69	183.35	151.88	767.1	448.57	629.51
102627092	289.1	300.63	282.49	424.22	381.09	388.73	334.22	313.82	316.89	368.63	397.21	402.7	271.26	300.58	320.13	346.72	364.59	331.79	292.94	309	279.04	400.23	371.3	398.1
102627738	242.34	352.14	350.78	135.78	39.72	89	365.46	400.28	334.95	86.48	11.33	8.74	252.74	571.73	396.35	626.44	77.36	906.12	271.64	227.8	255.74	19.43	2120.02	14.45
102608337	298.41	420.71	321.69	428.1	388.66	344.52	333.49	325.26	312.34	350.39	274.73	318.52	346.54	341.34	324.83	324.69	317.72	247.24	278.45	368.4	299.25	440.74	410.41	331.79
102627519	377.01	440.42	407.53	320.31	303.26	296.76	359.75	405.91	391.63	282.6	250.86	265.22	399.45	400.76	383.28	285.28	268.32	288.14	404.8	398.41	401.66	260.07	287.95	258.85
102621646	155.41	268.02	159.49	188.47	255.33	163.73	188.79	190.8	244.19	521.42	526.68	526.17	222.72	249.73	238.34	520.55	468.97	391.75	138.16	174.07	162.42	925	545.2	710.87
102630158	151.86	274.16	233.93	226.6	244.05	163.76	84.18	88.88	91.11	603.64	752.44	824.1	71.04	113.55	88.14	576.78	572.31	500.14	76.48	78.68	64.03	853.58	447.23	942.97
112495598	357.27	568.25	434.87	321.39	231.05	288.38	383.57	382.36	354.77	310.61	238.72	297.67	342.79	352.62	352.13	283.81	287.36	265.18	344.61	442.68	351.92	311.23	305.22	289.4
102619172	157.17	129.47	136.56	506.54	459.23	685.9	198.6	163.46	164.93	417.76	538	498.22	185.76	169.96	195.9	618.47	577.59	676.97	110.99	120.48	110.62	377.27	397.31	482.49
102612434	318.04	337.17	323.98	410.36	398.49	388.01	324.86	334.02	316.13	361.55	292.9	304.91	315.88	312.92	321.87	364.43	357.65	327.74	302.3	313.59	298.3	357.37	342.35	337.12
102627351	296.67	340.88	309.96	21.13	30.01	33.85	265.95	274.15	287.36	381.94	508.21	521.35	254.34	283.54	292.75	216.61	368.9	219.14	299.81	269.14	328.22	475.87	1085.21	692.32
102627293	92.73	139.33	126.59	93.68	117.14	66.82	91.46	90.85	91.57	651.28	853.78	820.44	102.69	138.7	125.48	487.4	581.79	490.72	84.23	107.18	84.31	788.17	879.23	949.65
102616907	306.76	282.66	303.87	438.7	486.95	490.32	289.48	300.76	274.49	267.49	345.29	314.47	292.67	295.82	308.75	345.54	399.63	355.63	276	257.14	293.17	384.39	340.26	370.08
102618817	209.89	246.46	204.42	468.96	577.49	521.67	220.84	223.89	206.29	315.47	391.43	432.58	186.99	185.66	178.74	501.01	444.96	353.14	183.25	187.81	155.07	459.98	653.56	505.93
102613390	362	386.47	370.56	376.62	341.24	399.51	360.72	372.06	338	339.19	332.03	321.77	283.69	279.55	304.43	307.84	319.2	351.21	293.68	287.66	269.65	352.69	315.57	339.65
102621364	284.33	359.65	319	325.97	324.74	285.74	320.81	335.95	326.14	354.64	330.08	349.9	395.89	379.1	378.13	345.34	330.16	304.3	319.92	378.8	345.19	305.01	320.03	275.8
102607117	362.46	294.93	337.43	278.74	275.79	274.69	426.22	367.03	393.14	344.07	288.98	281.5	377.21	392.56	430.11	267.5	285.03	331.76	401.34	371.24	404.52	220.94	300.66	274.52
102626352	325.17	322.93	314.82	300.55	380.07	274.57	354.88	342.84	354.35	251.49	274.95	266.22	396.73	392.8	410.06	326.81	366.47	339.15	332.24	352.91	341.97	350.9	303.28	297.56
102625147	313.47	338.01	318.56	329.29	403.44	370.26	343.67	375.96	349.19	201.22	278.83	273.73	414.55	415.86	442.93	308.05	295.74	292.07	364.97	380.99	353.46	269.27	225.1	310.28
102614945	303.59	374.14	301.35	362.4	335.28	371.9	329.41	348.4	317.04	368.46	338.59	352.98	305.23	301.37	294.78	326.33	320.53	314.82	288	328.52	270.64	417.81	340.94	347.23
102611919	375.8	353.02	342.97	380.85	317.05	333.82	323.41	329.22	304.21	326.11	341.97	357.34	280.81	266.39	275.66	327.37	351.25	348.95	326.15	289.54	324.09	339.48	360.82	357.06
102610273	218.43	282.5	232.84	413.34	371.55	459.67	249.93	254.9	231.01	452.54	446.84	477.57	223.71	202.35	220.15	403.8	385.64	417.95	204.23	218.21	171.74	492.02	453.37	446.33
102621195	607.71	503.82	597.71	89.76	75.79	57.38	646.57	561.72	593.25	43.14	67.31	55.43	571.5	630.16	654.99	65.42	65.51	63.97	618.1	611.52	599.81	40.17	56.81	51.4
102611148	216.35	256.05	238.59	281.18	294.45	257.22	232.48	239.49	222.99	528.43	447.41	423.9	268.17	280.05	267.96	385.58	395.33	403.69	214.13	264.61	248.74	394.4	761.83	403.19
102626051	455.05	497.34	465.49	165.03	191.59	140.36	519.12	487.4	482.01	137.25	160.01	139.52	537.35	537.36	529.11	152.92	196.59	134.48	495.28	573.16	519.37	114.16	157.41	124.31
102612964	354.41	363.49	357.75	338.47	324.17	360.79	341.28	348.28	343.97	394.26	274.84	296.04	318.68	310.35	330.9	310.33	311.96	307.75	310.45	315.79	302.77	330.45	354.62	308.18
102577991	670.59	719.17	707.85	72.6	60.5	84.43	530.56	620.82	570.5	109.54	53.49	53.35	594.27	566.59	641.88	70.87	70.09	122.35	436.72	545.87	466.17	37.96	50.33	37.18
102626574	438.93	438.1	456.75	274.04	266.27	278.58	389.06	375.83	389.94	305.3	224.97	233.07	335.9	324.34	362.22	278.12	270.31	284.31	383.85	372.31	391.47	247.14	266.15	286.04
102620761	314.37	284.15	305.15	387.95	374.22	408.55	294.6	301.89	283.42	339.54	372.1	392.77	271.29	262.41	305.67	377.56	392.53	401.26	270.63	256.67	262.8	322.75	337.46	339.34
102611573	274.08	370.73	280.13	428.18	358.37	365.33	343.44	351.99	318.27	291.24	328.38	383.4	336.66	315.94	346.16	274.52	333.93	311.53	230.77	251.79	233.07	383.64	361.11	371.24
102611533	397.43	551.9	471.51	245.79	218.31	269.31	380.61	423.06	370.21	295.05	214.23	241.95	376.05	336.21	342.03	285.96	247.47	270.03	379.38	457.8	385.57	224.22	239.69	218.06
102611907	318.01	309.88	296.9	283.2	283.63	289.78	387.36	373.94	395.77	281.14	275.04	271.89	457.5	395.95	454.32	279.39	292.52	323.75	320.98	358.72	370.25	285.59	243.26	288.68
102613162	261.64	319.66	283.79	456.28	394.64	415.13	306.32	298.51	267.17	368.2	329.04	354.65	242.74	241.29	252.45	367.71	373.86	319.69	244.32	257.24	236.31	450.35	394.07	395.4
102610942	261.5	252.84	240.64	408.88	426.73	409.57	288.9	253.53	265.45	313.29	375.3	377.2	220.41	220.32	229.87	431.16	430	399.06	214.06	225.13	199.76	443.71	452.3	480.61
102610726	431.29	438.23	443.43	238.72	204.01	215.72	383.56	403.33	364.99	280.33	262.29	268.13	325.57	318.71	376.54	315.92	319.06	263.08	400.45	386.85	386.98	255.2	236.63	280.59
102627443	280.37	294.2	292.37	399.45	318.62	451.49	324.61	303.84	295.77	369.02	410.47	381.13	280.27	266.28	301.81	309.73	353.74	348.91	245.73	234.55	225.9	398.7	314.27	396.04
102620200	221.48	242.74	227.79	345.13	341.62	314.12	226.14	255.15	231.87	376.13	438	485.78	244.32	264.8	274.32	422.83	401.2	418.08	246.3	261.95	256.08	367.34	495.15	427.88
102619684	403.51	390.43	359.34	261.25	351.04	273.19	488.23	427.86	467.72	96.69	198.95	182.09	437.41	400.73	443.5	279.51	272.45	219.15	323.02	342.81	295.22	394.25	172.98	293.75
102616791	20.88	15.86	15.56	525.79	776.75	2102.35	16.72	18.43	17.89	130.24	168.73	217.57	15.55	15.05	19.89	920.85	585.98	636.8	16.52	15.58	12.31	734.7	231.54	538.74
102621376	315.91	365.84	328.5	366.22	303.02	313.94	326.53	350.24	327.52	334.75	289.91	316.99	312.55	291.88	303.31	362.74	345.7	273.49	314.45	333.13	284.14	358.21	322.68	306.2
102621104	36.79	34.95	33.59	574	574.21	613.54	40.57	38.14	32.92	415.26	687.98	685.97	37.9	39.04	44.88	595.34	794.1	554.15	24.43	27.87	25.13	428.12	823.21	583.15
102613416	300.18	314.63	284.4	354.97	312.28	301.81	386.12	344.7	393.3	240.18	292.49	269.51	378.06	377.64	368.28	266.05	272.06	220.3	295.94	343.16	299.28	486.85	325.98	299.25
102631110	532.52	449.15	519.1	199.49	159.81	205.72	485.14	483.72	507.05	126.08	153.77	166.33	418.61	450.39	462.27	168.89	177.91	182.7	491.93	437.95	449.25	125.18	157.6	197.87
102614324	293.35	275.46	295.39	382.67	438.18	368.14	336.65	325.95	325.23	291.61	311.44	344.82	340.26	315.63	344.92	290.55	287.98	276.7	307.13	285.03	326.4	310.31	321.16	311.72
102627660	20.84	28.4	14.91	913.65	831.48	729.83	40.76	20.46	28.96	682.21	404.05	439.22	22.97	22.04	18.98	544.8	440.88	334.88	8.49	13.02	7.34	682.83	618.82	824.52
102609777	338.64	433.23	382.41	364	276.93	302.75	316.27	350.55	308.99	383.97	227.63	249.16	307.14	286	260.74	322.48	303.62	223.51	367.28	405.02	357.42	286.48	333.15	278.09
102611588	173.41	155.16	171.59	447.98	506.24	417.52	200.27	178.9	170.68	582.53	523.22	483.75	182.26	166.94	196.67	487.82	433.38	386.89	149.9	170.29	142.33	359.83	626.25	343
102607816	301.68	341.22	300.94	433.95	375.99	307.8	346.48	335.81	283.6	291.99	289.76	354.87	264.67	268.99	311.63	365.89	378.49	308.49	275.49	281.94	258.62	326.23	337.71	297.6
102609187	282.4	275.14	274.98	397.24	359.05	379.3	315.91	316.57	312.63	305.84	393.94	360.04	276.06	292.06	320.56	284.79	317.74	290.07	253.37	272.48	232.65	399.86	356.11	368.47
102609705	335.2	347.91	305.6	344.23	254.6	356.61	314.73	302.95	313.09	438.26	271.72	315.71	306.21	286.03	305.42	264.19	276	409.07	318.89	338.27	332.62	296.16	262.99	305.34
102625190	269.1	291.09	255.2	91.58	76.82	67.72	235.46	261.78	228.53	426.14	507.27	574.7	231.66	219.22	238.83	283.98	364.65	285.86	279.99	297.73	304.03	428.86	809.55	571.94
102612945	214.05	230.14	206.09	400.32	406.76	469.56	232.2	238.15	259.54	374.35	439.85	389.73	174.78	203.7	235.61	369.81	411.33	346.13	233.98	215.54	222.44	470.88	431.08	396.97
102607558	295.21	302.83	319.43	361.45	342.31	343.92	318.48	298.7	290.63	449.74	272.95	315.89	242.49	220.75	264.39	341.36	348.25	373.17	247.65	225.87	231.72	453.7	292.1	370.58
102630247	607.65	527.28	626.58	0.15	0.3	0.2	575.03	573.33	534.12	1.21	3.06	1.12	683.85	693.42	705.07	0.1	1.02	1.2	662.91	654.16	669.03	0.2	0.1	0.26
102625173	449.18	374.39	446.33	231.07	229.03	249.16	407.23	384.92	409.05	257.16	201.2	196.42	377.65	361.45	391.95	251.84	245.08	295.3	386.56	373.38	374.64	190.24	239.98	195.07
102610128	264.79	320.75	284.98	369.05	279.47	376.18	311.56	334.18	330.07	313.83	278.7	319.53	314.02	334.29	298.78	284.27	276.54	274.69	263.29	283.84	269.43	450.72	312.75	346.61
102622584	388.09	327.57	366.45	245.41	239.8	227.29	393.63	402.33	384.56	198.43	273.6	237.36	360.66	392.57	407.36	238.86	243.44	221.67	393.63	374.68	427.29	253.18	254.29	231.17
102624552	373.85	434.95	382.5	301.7	253.88	307.33	378.17	378.14	359.12	253.84	280.13	280.26	331.92	318.03	334.52	239.97	250.29	211.71	323.79	336.33	307.12	309.25	255.8	269.56
102612141	379.15	386.23	377.67	317.99	246.59	275.99	344.44	349.83	329.09	345.87	252.2	275.23	316.41	314.84	305.83	282.03	268.54	291.31	344.15	318.86	317.71	272.28	273.48	286.4
102611752	355.08	376.17	355.22	323.94	402.55	361.2	325.99	331.61	321.81	199.15	206.57	217.11	292.37	298.1	322.16	381.28	399.44	299.92	337.58	317.42	309.84	229.48	248.88	253.08
102609165	222.63	233.09	220.78	429.93	402.72	402.34	232.87	226.5	219.99	445.1	364.93	409.35	223.7	218.79	237.88	398.02	367.81	415.3	223.68	229.15	223.37	332.98	395.69	344.22
102607769	397.06	415.42	419.72	256.2	208.88	260.35	343.2	339.6	330.58	243.68	237.29	267.22	283.66	297.25	267.85	277.87	232.37	337.48	404.01	414.58	451.3	212.81	262.41	257.77
102620132	127.8	140.09	124.03	413.53	407.86	393.18	129.68	127.45	145.1	506.95	513.32	557.25	157.58	141.59	156.35	458.91	487.77	509.05	101.7	96.19	107.04	622.01	363.57	627.69
102620310	333.24	465.72	343.83	298.59	237.02	274.74	325.92	331.29	333.44	308.33	240.18	276.45	333.55	279.47	315.64	280.88	271.35	249.52	360.53	389.99	365.13	286.12	271.72	239.29
102616823	347.68	349.31	342.1	269.13	275.04	257.1	357.5	374.77	352.85	283.29	244.36	257.36	354.21	335.07	332.9	282.51	257.78	264.88	365.64	362.23	375.18	251.32	251.25	254.04
102623686	139.8	125.55	131.47	419.31	431.08	470.76	157.22	158.88	160.5	481.08	500.27	496	186.89	154.78	163.68	506.8	483.67	592.27	131.88	119.83	137.33	377.82	373.4	496.36
102621941	215.53	203.63	199.14	406.64	482.85	412.35	267.27	272.27	252.24	285.02	396.96	362.29	255.25	278.8	285.37	371.82	392.39	294.47	204.85	212.19	205.08	445.98	324.8	366.31
102578032	237.1	273.49	243.61	373.82	388.42	383.92	238.96	248.52	236.88	446.24	348.58	341.06	232.92	250.71	253.32	411.11	400.71	364.59	222.45	241.31	217.31	325.45	362.29	349.83
102623873	304.47	431.28	322.1	276.9	244.46	283.69	281.64	298.48	268.57	454.31	255.34	293.58	274.43	297.72	295.7	319.94	285.83	316.73	297.19	374.36	293.3	285.6	332.91	285.7
102622181	327.75	313.26	343.45	292.92	246.39	313.59	303.24	297.95	298.93	488.93	264.95	303.01	313.95	322.68	343.71	307.93	274.61	381.62	303.11	307.15	330.9	198.62	274.68	204.02
102577935	315.01	300.35	354.31	302.7	261.24	300.94	296.62	288.58	265.62	408.73	281.35	351.68	264.57	227.69	270.24	334.68	328.6	373.15	279.55	301.03	298.35	291.07	332.6	325.04
102622374	333.25	315.4	343.96	345.23	320.04	331.22	320.33	311.74	310.79	323.15	265.07	281.32	268.85	246.86	296.86	325.48	314.5	275.84	307.51	306.07	291.31	333.18	284.35	294.58
102617582	343.9	346.75	368.77	281.16	250.58	323.76	321.72	361.37	318.73	337.03	266.68	275.85	290.74	282.78	314.14	273.35	296.6	294.17	332.3	325.44	316.29	282.87	249.72	283.99
102622858	224.07	273.93	244.91	417.47	401.6	381.8	226.25	235.66	212.02	401.11	330.96	375.78	224	221.35	237.04	410.4	351.07	357.57	216.73	241.8	216.27	401.73	396.77	337.72
102622160	249.08	420.16	263.79	381.25	341.4	385.84	255.89	298.68	290.99	384.71	278.12	303.7	262.22	281.96	251.79	313.03	307.02	264.57	261.22	295.16	245.79	361.7	311.21	321.7
102628090	182.56	178.51	180.37	348.31	339.73	359.18	151.27	138.97	124.82	436.49	491.84	486.61	132.33	124.86	142.71	454.66	512.71	493.64	120.91	124.61	116.84	578.2	507.96	583.44
102609911	262.99	344.93	290.86	399.15	325.73	343.91	297.61	301.37	279.18	370.11	298.52	328.19	280.58	246.34	263.82	336.51	298.98	313.97	246.02	291.86	229.55	346.1	295.41	315.01
102616111	51.04	46.61	46.81	579.24	700.49	630.86	50.13	43.94	45.38	338.14	496.95	545.41	44.89	46.77	56.35	609.2	634.05	492.99	39.39	42.53	38.36	590.09	514.53	601.4
102631030	475.64	533.19	488.78	181.52	148.35	186.68	399.05	413.62	403.69	161.2	161.74	144.61	397.71	361.62	408.19	210.54	191.36	207.03	481.69	490.28	479.94	102.74	128.6	121.73
102617808	314.83	364.12	346.34	350.49	268.01	267.11	366.16	356.17	348.26	242.45	263.02	245.76	332.67	333.47	333.96	212.31	240.02	213.96	340.96	373.14	369.88	290.87	237.55	266.52
102615716	226.29	224.8	215.83	383.12	378.89	387.16	298.39	250.24	276.02	275.08	384.12	340.04	275.53	260.72	286.21	319.93	347.04	304.2	212.47	221.61	221.61	443.45	360.49	369.39
102629754	110.96	140.13	109.34	226.81	180.43	203.48	123.27	105.6	113.27	521.17	673.67	660.29	88.38	85.5	89.02	378.32	527.55	393.15	69.67	77.18	57.35	667.01	911.38	748.07
102622423	371.4	370.94	389.95	258.17	248.58	273.88	320.29	341.04	315.9	281.74	245.33	253.01	309.19	298.21	306.81	302.82	271.32	278.58	374.28	332.71	374.54	215.94	270.07	244.98
102613414	393.76	384.75	396.54	258.23	220.31	256.23	392.34	404.74	381.88	221.22	233.53	256.75	331.2	319.91	356.28	190.46	202.12	194.03	408.74	365.62	376.7	235.65	221.33	236.24
102623234	283.25	396.4	309.93	435.09	325.31	314.83	294.41	296.61	282.05	298.21	279.18	313.67	266.8	261.54	248.18	238.79	265.05	224.99	229.19	290.73	245.74	459.08	339.79	330.26
102626501	89.5	89.36	76.42	614.69	667.5	570.12	82.25	71.39	70.31	331.44	563.9	532.39	89.1	77.55	93.27	505.07	485.16	335.93	41.76	47.01	41.53	546.04	503.46	686.32
102625669	276.67	403.32	311.48	287.3	271.75	273.63	336.18	331.21	318.26	302.27	275.24	255.07	352.71	352.15	400.27	252.54	270.21	243.19	289.34	372.63	291.35	255.4	247.13	239.19
102616514	184.52	173.01	178.3	348.49	340.68	453.6	175.93	177.89	175.49	677.26	372.51	423.8	178.05	182.29	189.72	423.37	410.09	650.42	167.57	161.77	171.8	257.21	365.42	363.8
102611674	242.88	278.35	213.79	409.17	371.18	367.27	231.6	251.24	245.05	348.92	295.24	319.21	271.28	242.9	266.41	341.9	353.73	372.11	239.2	254.68	272.21	314.9	358.12	321.25
102620494	275.99	207.84	253.53	331.14	303.23	330.6	312.66	278.72	290.13	229.96	365.63	345.8	269.16	283.24	346.16	298.9	311.43	342.41	270.55	238.93	280.16	310.03	357.79	348.44
102613255	256.95	237.18	239.17	327.02	284.43	284.4	305.22	295.73	301.39	314.38	317.12	368.58	360.31	361.48	369.04	239.27	256.1	363.32	247.88	252.9	274.77	263.85	311.57	328.38
102621788	270.51	286.5	275.58	334.69	340.31	359.34	293.49	293.16	294.74	316.03	287.25	298.65	284.83	276.54	313.1	312.81	311.11	291.21	256.91	269.76	248.34	347.57	299.28	298.4
102613815	249.91	265.87	260.44	363.25	314.59	341.98	238.97	252.31	245.24	468.69	298.03	354.24	235.51	238.26	247.43	317.39	346.23	305.63	255.41	244.09	240.23	412.66	338.55	324.91
102627244	308.36	379.45	347.58	306.93	226.54	287.02	320.63	355.54	326.8	278.67	240.58	239.57	303.28	284.4	279.54	296.55	276.64	240.24	328.8	350.12	327.79	335.09	252.51	263.64
102610447	302.66	410.35	322.21	296.59	246.91	267.53	323.78	342.45	315.5	282.52	250.88	274.03	309.76	294.23	296.29	272.97	283.52	232.23	320.3	346.49	295.8	336.22	259.07	248.52
102612685	285.13	273.98	287.37	275.05	277.1	278.3	321.73	285.8	307.39	302.73	307.02	309.71	316.87	273.92	324.55	293.98	277.13	320.34	254.01	245.99	250.11	408.15	261.27	374.47
102629741	94.97	88.59	82.43	503.94	488.3	494.59	115.59	103.81	95.69	331.26	483.64	484.45	114.03	99.25	118.05	509.18	484.62	407.88	80.89	80.64	75.67	670.82	483.24	617.3
102629807	187.76	189.98	203.81	360.74	363.6	375.43	228.66	230.1	223.67	357.55	319.77	333.84	297.2	327.93	328.41	415.48	337.45	373.51	173.13	201.55	212.58	318.73	350.92	332.51
102609658	63.43	68.55	65.65	557.61	620.34	594.07	76.31	64.44	67.26	511.52	602.4	551.87	83.55	74.23	79.53	525.99	583.31	447.28	37.62	39.44	35.67	397.06	489.33	404.63
102620032	330.28	312.91	342.69	222.92	219.02	283.01	335.66	341.32	314.96	310.81	256.61	263.7	310.59	299.05	323.13	294.27	278.08	298.34	330.62	328.24	327.94	203.39	259.48	250.08
102617769	260.14	257.71	256.15	353.86	320.99	384.73	276.79	278.39	271.35	292.06	312.79	324.08	267.5	246.69	280.79	313.91	316.54	311.32	239.64	244.44	244.01	319.11	299.51	326.67
102610884	252.35	230.56	240.19	319.88	301.5	381.57	248.48	253.11	244.58	282.83	359.38	349.74	247.54	219.95	246.23	355.83	365.22	441.91	230.79	227.93	230.3	280.49	277.46	399.91
102614928	347.68	372.34	390.66	249.74	180.67	258.78	299.84	317.65	314.55	295.1	209.72	211.25	312.04	284.43	265.61	276.72	239.48	270.12	355.92	369.66	364.82	236.44	292.29	263.24
102621493	151.5	133.44	133.44	302.84	462.99	366.71	179.59	182.75	177.84	323.97	517.44	474.73	134.98	141.43	142.33	412.05	404.22	241.48	123.55	97.19	122.96	475.73	711.18	534.27
102621805	301.2	390.93	345.48	299.07	274.26	314.21	266.68	292.1	262.01	377.74	239.7	288.22	237.44	218.15	230.58	324.07	302.28	305.01	276.84	285.43	286.78	281.31	278.71	263.81
102621334	244.98	259.17	245.04	414.01	343.12	388.76	242.73	220.87	227.94	340.55	338.81	377.54	238.97	210.39	230.62	337.71	341.84	363.77	193.92	193.62	188.81	340.97	329.95	322.3
102608436	374.31	293.24	360.53	162.5	161.97	166.77	342.57	314.66	321.78	261.98	262.13	221.13	356.21	362.24	387.68	251.17	271.37	242.19	325.34	308.38	338.71	262.56	330.25	243.29
102625537	335.03	304.99	321.05	263.71	264.64	287.68	307.29	298.59	300.2	312.78	240.83	262.03	274.96	265.27	289.52	307.1	286.98	311.69	316.62	287.89	305.85	228.33	274.97	273.86
102614940	487.93	554.01	372.59	86.16	109.17	51.17	659.54	645.44	731.08	31.31	36	40.88	467.46	394.73	447.44	47.89	24.4	23.86	369.84	404.99	342.97	325.18	55.77	204.12
102615531	48.51	46.88	46.87	597.87	674.74	626.18	77.28	63.32	85.87	145.42	242.09	225.22	103.87	104.99	99.11	672.13	726.64	448.71	42.98	72.38	50.96	906.63	344.56	443.02
102616520	239.93	600.31	344.92	95.68	53.14	55.6	154.75	176.25	188.69	723.72	308.9	290.39	157.28	309.75	230.21	289.67	354.77	377.4	147.02	248.41	179.65	437.92	485.83	423.87
102619970	314.57	353.25	333.67	273.16	241.56	244.33	348.5	360.78	350.35	198.59	216.73	201.42	324.64	324.17	330.6	235.13	239.02	194.7	341.09	363.7	323.1	248.84	219.9	237.11
102630070	220.25	170.15	198.07	398.49	331.9	360.87	234.53	222.58	200.8	274.21	343.18	388.31	201.57	204.13	219.93	342.62	366.87	318.8	189.12	191.64	182.96	459.54	361	426.82
112496006	39.73	27.26	31.32	840.99	1079.72	686.15	47.35	35.71	31.44	95.02	175.93	207.09	24.97	27.53	33.16	696.61	682.51	345.75	18.23	19.65	15.73	561.05	661.58	410.17
102629142	232.59	290.04	213.08	277.97	216.9	262.23	416.61	393.55	348.43	166.46	307.48	302.7	350.25	391.36	419.11	138.07	230.85	123.61	287.11	341	267.45	304.37	296.02	197.86
102613709	305.34	359.92	330.83	318.49	256.7	278.49	326.92	341.51	319.81	188.34	255.28	290.89	302.36	268.31	289.49	230.81	243.92	214.85	322.5	309.12	316.14	213.76	254.28	227.37
102608054	453.98	465.36	479.93	121.78	81.37	139.56	408.11	433.92	410.59	138.97	149.5	154.69	374.85	395.59	399.09	132.4	137.18	154.24	472.12	477.3	425.41	83.24	127.57	138.97
102622582	281.44	302.79	298.5	310.29	358.21	341.47	282.58	280.85	268.68	343.43	283.68	275.89	253.49	262.87	270.88	294.54	284.36	252.65	255.29	231.83	240.37	215.67	308.06	245.17
102607854	198.66	275.18	202.84	434.28	357.99	409.71	176.58	208.38	190.59	380.67	289.29	333.1	173.05	171.82	171.66	385.77	325.04	325.59	182.61	215.64	205.39	389.62	373.26	349.52
102613263	232.59	257.14	223.03	327.58	297.52	301.65	321.63	313.7	321.73	216.67	235.98	234.8	317.37	331.42	324.42	268.38	297.64	239.03	252.96	276.92	241.05	367.36	261.13	259.55
102627665	333.01	324.48	333.18	212.05	222.48	249.77	313.71	318.33	295.84	258.09	269.74	277.71	270.92	278.39	278.42	291.5	276.06	261.68	317.65	290.43	296.25	222.65	265.09	243.8
102622636	274.34	321.54	289.04	285.98	246.54	260.54	292.43	281.17	275.72	394.86	247.34	295.1	287.72	279.38	281.48	252.01	258.34	291.09	264.05	264.38	258.28	255.87	275.08	241.55
102613490	394.71	355.64	432.31	210.81	205.86	164.87	348.91	370.59	335.36	123.6	203.49	186.84	347.89	381.98	386.34	191.05	211.1	108.07	449.39	407.71	436.99	64.12	226.3	111.96
102629102	289.98	246.64	290.95	244.24	232.84	257.3	266.73	233.22	268.77	313.8	279.36	280.45	265.29	254.16	260.02	299.75	310.81	288.42	286.93	347.04	282.43	303.64	263.75	288.83
102630577	206.87	199.88	200.14	375.25	324.36	385.52	226.91	188.93	216.65	298.66	382.96	418	181.8	174.37	203.83	324.73	314.04	307.29	202.11	205.72	207.52	342.39	334.45	399.32
102608432	327.79	312.05	320.42	185.56	179.28	199.18	354.08	343.74	342.52	207.91	192.3	191.84	330.74	332.19	320.13	225	238.78	282.28	335.19	358.41	352.66	236.12	227.38	210.74
102630010	258.58	304.23	244.88	314.04	256.05	320.43	241.26	240.83	218.36	442.97	265.36	328.86	192.13	182.2	200.62	335.63	342.28	334.67	214.74	224.84	220.56	268.52	359.73	288.1
102629679	641.14	582.69	614.44	7.43	8.33	3.53	518.91	476.75	509.37	4.97	9.96	4.82	395.19	388.61	435.36	7.1	16.21	9.69	668.06	656.92	620.86	1.13	3.21	3.71
102628383	259.75	250.36	263.63	288.5	270.82	311.46	270.24	278.97	273.56	289.79	254.14	272.05	264.06	254.05	266.93	285.64	291.1	319.25	256.26	252.18	260.26	310.39	249.5	265.67
102609615	125.26	132.85	113.13	519.51	477.4	404.91	170.38	164.69	167.07	354.76	292.87	294.81	188.48	219.82	190.17	343.26	367.41	373.27	146.19	165.66	166.36	397.14	423.95	352.2
102623691	548.6	518.13	551.65	2.2	1.11	0.73	465.52	489.43	491.09	1.49	2.71	1.78	488.38	571.88	477.22	0.87	3.8	2.13	653.45	724.6	549.71	0.55	0.76	0.95
102622303	276.95	304.83	280.05	325.52	269.04	329.33	312.53	312.07	274.1	219.51	227.33	224.21	275.16	269.28	265.51	278.42	269.45	292.82	272.08	273	262.54	204.54	290.79	222.86
102622763	285.93	234.19	279.05	216.94	215.8	225.06	284.9	281.52	298.64	379.58	273.69	278.28	323.32	289.19	333.27	203.21	227.46	254.98	301.81	262.81	329.72	203.91	269.51	265.54
102621599	243.97	254.18	236.19	356.09	307.02	370.97	227.24	211.77	204.78	351.93	259.45	290.35	209.02	197.27	222.66	334.18	325.06	369.19	210.24	209.12	217.07	301.6	300.03	308.6
102610757	256.06	310.83	279.96	333.45	327.82	298.85	232.4	232.82	221.33	372.33	278.79	304.43	220.18	214.14	223.64	282.07	262.67	285.83	196.72	236.39	227.22	324.73	303.08	290.15
102623650	238.88	259	227.13	55.14	44.38	43.23	274.47	270.45	288.13	355.37	343.79	341.29	304.93	317.31	311.13	138.09	204.42	150.49	299.16	342.32	300.93	317.46	655.4	405.2
102611342	196.05	188.81	198.41	382.77	402.39	302.71	233.77	215.58	242.46	241.79	245.62	266.51	243.24	269.77	264.71	310.02	350.12	286.85	202.21	243.94	213.4	343.49	326.53	288.83
102622775	384.74	342.24	382.92	173.61	249.01	174.43	418.95	400.73	418.65	88.67	107.64	98.98	394.42	409.09	441.3	146.9	151.34	96.61	375.32	360.28	358.05	206.32	124.83	153.8
102609272	61.51	59.42	50.11	778.11	526.99	646.12	45.74	35.01	42.69	472.51	485.43	487.33	36.5	22.34	36.64	345.41	334.22	299.1	16.37	18.61	14.56	593.36	453.8	594.37
102615364	281.92	297.49	283.29	278.66	285.25	349.07	285.24	282.6	277.86	191.8	249.97	224.42	283.56	292.11	290.21	267.79	288.46	248.11	263.13	262.45	253.29	247.84	214.13	246.98
102623212	249.76	312.74	268.58	283.05	282.75	290.62	240.78	258.57	255.33	326.77	258.43	282.31	247.93	213.55	231.3	285.28	276.32	260.8	236.23	256.03	230.67	323.73	284.76	258.86
102619264	396.85	454.59	439.25	148.46	141.52	126.76	367.14	380.76	368.43	183.77	141.33	146.59	384.09	374.74	363.13	128.02	122.76	144.59	395.63	394.05	395.1	147.07	128.78	133.62
102607510	266.83	250.62	274.3	287.09	279.41	317.63	255.51	260.61	228.42	335.63	292.45	308.14	184.2	216.66	229.46	304.33	291.46	312.97	245.19	226	217.99	268.75	289.68	257.46
102606648	399.47	270.32	373.53	176.26	165.56	189.6	331.44	324.84	334.7	159.35	196.18	190.94	326.41	319.83	332.29	182.51	188.16	238.42	427.2	327.81	421.28	128.83	165.96	201.49
102619336	301.23	244.01	263.57	259.21	236.46	279.72	309.2	283.42	288.81	208.11	288.74	263.52	252.59	268.1	284.55	241.83	269.49	229.45	276.33	245.36	248.34	294.05	239.58	296.18
102620581	257.06	224.11	184.56	287.73	254.19	325.83	263.42	275.31	286.75	269.53	239.32	257.78	278.01	270.71	257.94	259.67	257.55	279.54	273.32	228.63	265.24	287.89	281.12	288.82
102631244	415.81	515.71	451.78	183.36	126.59	169.97	357.76	368.39	322.89	256.28	164.04	187.1	285.05	275.43	278.87	153.16	153.06	200.9	346.98	342.94	311.11	151.31	151.13	159.44
102621565	242.86	270.02	244.67	344.07	253.81	314.96	221.08	216.5	201.86	364.66	257.73	348.91	231.23	209.49	216.68	259.58	253.35	349.57	189.42	208.78	199.49	307.5	304.24	312.5
102619886	331.82	349.51	353.51	206.24	168.35	205.62	333.2	345.83	357.67	172.42	131.9	111.01	364.39	378.12	398.82	140.72	163.07	169.9	388.95	400.98	407.09	189.35	98.12	155.53
102621025	64.97	64.79	62.43	384.85	394.66	421.69	72.47	62.54	62.91	335.79	464.43	488.55	81.74	72.56	81.25	543.34	499.93	456.89	54.87	59.1	52.64	525.48	451.85	561.47
102631355	212.9	201.77	213.91	243.11	235.21	223.93	196.94	182.02	191.33	358.63	339.75	335.78	193.88	189.91	216.18	300.66	295.95	291.58	179.35	191.15	184.66	461.83	490.16	388.54
102625104	269.93	266.74	273.24	252.16	206.15	256.78	301.41	319.37	268.93	270.32	293.2	279.38	248.31	223.43	262.33	284.92	269.45	253.51	274	240.42	233.14	296.78	194.42	270.86
102628823	311.51	302.28	274.94	263.96	246.69	270.89	285.85	280.21	257.29	280.19	254.04	247.63	256.53	227.31	255.43	260.82	250.61	284.51	250.99	239.37	244.87	245.34	243.97	253.83
102624632	242.82	323.2	223.75	384.07	337.36	358.38	203.62	282.71	233.98	262.65	231.74	270.76	233.86	223.3	176.79	346.09	270.25	285.47	203.56	190.98	212.15	242.86	281.95	248.61
102624989	58.51	56.23	53.29	439.57	388.54	724.27	113.08	74.13	93.92	214.65	385.1	425.9	99.51	96.65	90.72	614.57	559.86	383.34	137.52	104.29	109.14	264.04	408.47	369.01
102612801	303.7	275.35	305.26	238.21	190.64	240.49	313.12	288.27	262.33	288.49	228.21	270.14	236.61	233.16	270.92	272.63	257.01	243.9	296.56	266.97	271.39	247.03	226.47	236.48
102607046	340.24	331.09	331.72	267	227.95	253.23	294.22	280.33	271.46	255.58	218.92	237.05	219.8	217.91	235.68	244.63	262.22	246.6	277.88	265.43	244.91	228.29	262.09	231.73
102609440	273.03	249.76	260.22	269.39	256.67	285.87	228.08	226.93	229.71	448.15	249.69	263.77	215.57	216.17	224.48	286.58	268.69	313.27	234.12	221.83	234.48	227.12	304.55	238.74
102609127	317.75	335.81	313.09	134.97	103.82	145.75	330.07	356.28	358.14	211.88	155.58	177.64	412.7	454.82	397.95	122.96	126.73	201.25	398.83	375.59	431.28	95.83	127.85	123.85
102630350	206.37	149.44	192.84	309.59	297.86	334.07	192.39	170.8	171.97	360.8	367.54	355.14	171.19	191.27	210.19	322.21	336.38	362.1	172.71	172.4	175.77	284.1	305.41	371.22
102621644	338.9	262.58	311.45	219.95	228.27	270.76	308.98	330.2	315.85	215.3	231.31	196.64	270.65	224.79	266.73	250.31	232.53	222.44	296.53	238.91	263.44	243.11	204.11	238.79
102613183	319.53	308.58	312.75	265.5	217.9	241.38	305.49	292.12	281.41	147.31	197.13	185.9	256.96	314.42	300.07	257.26	239.35	223.65	235.85	250.61	274.04	253.5	253.9	225.44
102623373	310.62	421.62	351.15	177.5	162.18	187.95	234	278.75	256.55	296.89	163	171.06	286.71	313.81	294.4	209.81	192.36	213.11	355.18	359.07	378.76	158.23	197.6	163.62
102607433	210.95	217.77	210.19	294.89	262.83	301.27	214.27	208.72	203.34	324.16	292.92	354.59	188.81	199.72	214.89	282.17	308.28	281.48	196.54	205.01	186.83	351.59	277.12	331.17
102619846	169.14	314.1	191.59	161.49	115.15	127.98	137.86	146.15	126.56	422.86	541.52	475.34	90.52	99.14	79.18	298.21	412.87	259.74	132.33	144.45	127.96	453.06	518.04	573.01
102626039	200.64	226.76	208.47	326.89	303.9	350.16	220.96	207.36	213.52	272.42	270.76	283.92	230.12	218.8	222.28	288.66	292.44	275.44	210.02	226.08	205.72	264.2	279.08	282.16
102625689	250.7	262.17	255.59	308.95	290.92	272.2	265.78	259.23	268.36	197.45	225.79	208.59	272.14	254.82	289.56	227.16	236.35	273.27	235.41	265.05	280.22	219.93	228.5	228.24
102617406	263.85	332.85	281.92	246.76	266.32	257.28	270.2	274.91	270.57	215.49	235.27	226.63	250.83	244.52	251.38	243.7	238.33	227.98	257.81	286.7	237.91	232.76	230.94	229.46
102607202	284.58	257.62	296.58	247.61	218.94	276	290.35	271.94	259.66	176.93	242.99	223.65	281.01	285.64	293.54	236.09	264.69	198.82	290.83	289.05	269.38	193.44	205.46	212.72
102611023	278.93	346.97	287.04	267.04	213.65	267.58	272.95	301.82	269.83	238.38	208.74	210.9	262.71	276.87	284.87	211.3	175.58	219.21	241.34	325.66	262.48	224.89	201.51	207.35
102612054	255.17	349.61	304.21	238.63	185.67	228.73	296.1	315.66	282.44	205.8	203.89	215.12	275.13	254.93	257.02	213.96	213.72	207.73	276.6	326.88	261.25	243.93	215.96	202.05
102614464	245.93	263.48	246.62	264.45	242.93	290.96	221.82	241.73	234.72	311.07	241.43	240.3	211.13	214.83	210.01	296.47	271.28	261.8	242.2	241.48	243.28	280.49	243.87	252.4
102616478	50	60.54	51.2	554.11	707	968.66	58.44	68.47	54.54	253.54	281.96	316.12	64.51	66.17	67.56	486.35	429.11	216.32	48.17	48.12	51.17	158.61	693.22	246.93
102626272	230.53	197.83	220.73	288.93	307.6	284.87	248.06	233.96	233.7	248.99	255.85	256.27	227.05	220.85	251.32	261.66	293.38	304.16	219.12	223.16	206.89	255.96	269.92	258.23
102616188	83.24	104.92	84.31	488.85	456.37	443.6	112.39	106.7	127.27	186.31	275.15	277.85	131.12	121.68	147.75	471.12	512.83	429.01	96.36	109.22	104.16	464.5	297.18	354.29
102608130	257.08	252.71	258.66	262.3	272.48	298.81	238.31	237.16	247.49	245.51	228.49	236.51	231.97	225.41	250.18	272.52	271.46	246.25	248.79	228.1	240.72	236.35	242.21	236.82
102609655	157.37	174.56	166.34	362.41	317.92	360.69	177.11	174.17	170.17	359.45	304.49	333.37	180.18	206.63	201.69	295.24	305.44	270.22	135.68	173.72	139.92	390.98	295.36	313.09
102626646	304.66	326.56	325.96	214.45	171.82	225.84	271.79	279.05	263.61	217.05	188.57	219.11	263.24	249.51	265.13	168.7	191.18	242.36	299.7	301.11	326.84	188.8	214.01	236.56
102617684	171.98	159.98	164.34	340.59	309.25	356.78	200.95	183.49	193.67	324.64	306.27	326.45	180.58	173.52	198.45	298.6	304.23	325.4	162.03	161.87	154.55	327.67	322.73	305.16
102610917	110.78	117.07	127.47	277.68	260.32	337.52	55.24	75.35	65.11	706.53	367.85	497.08	79.27	84.19	86.4	404.08	488.36	930.6	111.44	103.64	124.53	148.64	141.24	249.85
102626726	276	259.05	272.3	298.95	299.86	306.99	250.81	246.13	242.79	154.47	199.54	207.93	220.99	215.07	244.24	298.07	302.91	274.09	228.59	214.56	208.31	243.45	207.2	244.54
102628021	244.7	219.64	216.17	222.16	195.55	211.43	210.79	208.73	246.4	333.33	146.17	199.29	205.14	144.14	152.83	279.14	163.62	767.07	180.28	166.26	197.94	397.94	206.41	385.93
102616399	200.96	245.32	217.56	349.2	268.41	314.12	200.25	210.76	205.76	299.33	264.48	243.14	196.49	180.08	191.24	315.3	299.22	267.3	195.44	217.95	194.19	310.36	269.54	242.31
102609952	144.02	147.21	134.41	335.68	370.33	349.61	148.38	129.04	136.75	259.79	410.97	353.6	156.72	148.95	155.18	326.18	346.08	272.85	120.73	128.57	122.27	414.27	359.98	418.56
102610428	198.25	177.69	190.03	300.98	337.25	293	215.62	208.07	206.7	265.28	234.81	261.37	205.26	219.34	233.09	275.03	280.97	319.19	181.99	190.97	186.04	309.31	321.13	278.25
102616796	302.96	295.12	302.69	211.49	197.53	221.02	292.84	308.38	283.94	155.26	188.44	165.43	290.94	273.63	298.48	189.29	200.7	185.67	312.32	328.92	336.54	156.48	194.5	194.74
102621114	244.24	326.1	256.63	240.05	216.15	243.16	221.22	273.58	249.03	276.2	197.7	243.27	233.94	219.99	208.16	272.21	268.79	222.57	260.31	257.7	237.81	263.89	218.47	229.78
102616397	279.81	404.11	311.78	224.6	183.4	228.05	253.4	271.81	257.23	269.47	196.15	224.53	245.21	220.72	234.2	227.04	218.93	188.14	260.87	286.7	249.5	230.63	207.12	206.75
102622291	211.79	260.52	227	286.09	245.32	266.8	189.83	216.34	203.56	352.24	260.42	353.9	215.33	186.47	182.18	231.31	244.91	291.04	229.75	218.1	232.49	251.16	274.49	239.01
102619732	280.61	271.8	290.35	248.41	219.24	243.63	285.4	286.57	281.13	180.17	209.97	190.97	259.87	262.58	267.96	204.85	230.32	187.23	260.84	268.63	255.67	264.18	199.56	218.38
102616624	262.15	237.53	257.98	237.92	236.39	229.6	283.69	262.31	264.82	221.71	236.42	242.32	217.11	220.26	255.08	242.64	254.67	229.44	248.16	224.87	250.4	245.36	241.89	241.35
102623347	290.83	280.36	296.47	184.6	196.07	200.29	341.01	305.85	317.13	231.42	198.26	185.99	241.29	273.98	266.84	164.78	175.44	133.55	316.34	291.28	288.9	269.83	192.79	193.84
102626305	177.91	215.52	185.2	375.12	336.24	363.79	201.72	208.72	200.21	258.47	265.41	261.55	196.15	204.13	201.44	270.18	281.95	253.09	173.15	193.17	167.05	270.76	299.34	273.85
102619542	219.77	194.25	215.79	207.49	263.02	205.72	265.08	256.96	255.82	150.24	335.89	289.11	301.15	343.58	352.66	241.05	272.46	156.31	282.13	248.14	267.52	99.17	246.6	158.91
102630221	242.58	220.68	243.76	289.35	254.78	277.41	263.75	246.7	230.78	221.96	240.94	259.3	220.01	219.04	241.66	251.13	241.17	267.33	224.93	212.4	228.4	218.91	256.67	245.14
102611346	11.1	11.79	12.51	833.25	873.74	563.44	16.87	9.76	15.71	133.27	261.74	218.67	13.62	9.82	17	471.11	447.48	258.85	14.71	13	10.02	627.75	560.71	406.83
102613782	158.2	166.07	156.65	320.7	333.94	331.11	145.21	147.43	150.95	720.93	225.97	260.35	143.87	130.82	134.51	328.33	279.73	271.08	141.31	138.51	143.39	382.99	270.16	319.09
102613840	273.49	216.75	251.1	229.27	233.86	270.79	265.63	246.22	259.3	193.77	237.26	237.66	226.46	217.21	233.65	249.63	266.89	250.63	263.53	228.36	238.84	214	237.62	239.7
102631140	346.24	320.37	349.28	178.71	149.22	208.78	297.88	265	281.21	164.31	185.3	171.62	296.84	265.48	289.91	212.86	201.6	204.68	311.46	292.33	281.36	156.75	151.12	187.64
102611329	305.42	301.11	311.5	183.93	185.11	180.23	295.5	288.39	288.08	273.26	192.03	209.1	327.32	292.77	281.01	158.35	154.43	164.27	289.2	260.44	291.78	152.88	183.48	190.22
102624962	373.73	365.74	391.75	129.09	112.26	129.31	305.19	321.26	322.08	132.19	148.94	136.13	311.86	301.25	304.14	99.14	121.35	126.62	434.38	427.18	403.91	109.21	117.31	124.8
102612345	199.73	185.14	186.3	325.43	313.7	279.36	229.66	219.08	229.96	209.76	274.68	271.33	220.24	215.78	238.99	212.29	240.39	201.3	193.07	192.78	189.98	314.85	319.89	272.06
102624822	185.45	176.12	174.97	296.9	274.44	346.24	207.74	208.55	201.19	280.73	294.93	282.87	192.22	191.68	206.26	268.65	272.66	306.12	173.02	165.46	167.58	302.65	253.52	301.76
102606954	180.77	175.64	176.03	345.3	347	301.79	211.8	189.94	198.46	240.79	301.3	287.28	186.74	210.8	223.78	251.68	295.7	237.54	182.34	171.09	174.9	249.84	283.77	285.45
102623019	242.1	239.86	244.22	266.28	216.45	229.74	251.69	254.55	252	177.52	219.6	225.46	244.3	234.87	265.77	238.5	263.17	186.01	227.32	226	217.83	316.04	224.61	241
102614048	195.67	168.94	191.61	290.13	270.08	308.44	209.86	204.5	201.84	318.15	283.6	289.54	194.88	191.13	207.56	284.86	273.36	306.57	174.79	158.32	173.58	262.42	261	275.71
102626416	393.06	469.93	419.79	100.66	98.62	127.04	333.16	375.25	348.16	128.59	134.11	135.39	264.92	261.4	260.01	150.87	139.51	150.75	345.09	360.7	307.09	107.66	133.99	145.04
102613469	41.28	69.83	48.78	304.89	325.83	284.44	40.64	45.29	45.7	352.95	523.12	447.12	42.29	53.07	52.15	343.73	454.7	300.47	46.23	53.3	47.35	498.13	759.89	509.44
102629888	212.29	273.32	235.59	212.03	191.17	184.4	162.25	169.3	164.34	350.09	355	328.7	169.53	170.93	171.05	253.37	326.94	264.69	142.85	151.57	144.46	348.09	344.32	362.83
102628687	96.27	74.86	92.82	359.91	308.11	392.62	80.6	80.75	87.39	353.59	434.92	397.31	109.83	115.5	118.18	455.45	498.3	480.72	76.78	64.91	83.36	317.18	255.16	347.13
102610799	300.82	278.8	295.71	139.17	135.11	136.34	286.25	298.98	311.46	150.12	109.16	97.12	311.03	372.87	398.22	113.44	126.13	161.62	362.43	335.19	415.61	202.73	178.27	150.2
102627552	231.76	221.48	228.06	236.75	198.16	228.86	267.37	273.6	245.8	208.23	253.38	248.8	255.54	247.09	234.91	215.91	242.09	209.03	215.35	191.45	197.79	324.58	226.58	251.35
102620863	174.18	133.24	161.27	328.29	337.52	380.96	202.25	189.83	168.95	183.82	270.62	285.06	171.29	167.93	203.38	335.51	361.74	307.67	155.84	145.47	140.31	304.92	229.6	302.74
102619568	360.55	376.4	398.03	131.69	128.47	129.91	279.84	294.85	307.17	109.14	46.91	56.97	418.67	412.87	410.27	194.63	140.44	143.33	336.7	316.99	347.76	105.73	77.92	111.91
102623246	219.36	215.81	219.73	258.75	251.25	345.67	233.95	229.18	227.81	230.07	251.06	226.7	236.25	257.6	272.7	204.41	226.51	230.51	183.29	192.27	178.91	274.1	197.38	266.78
102630581	73.17	65.81	65.27	388.28	473.49	480.38	95.26	81.54	78.05	299.24	410.32	405.46	109	111.37	127.38	455.02	458.24	337.48	65.53	59.03	59.76	268.53	341.21	294.42
102620936	402.87	397.91	426.85	111.62	81.6	105.17	337.69	366.63	321.59	125.91	104.07	115.49	277.14	296.07	321.05	80.25	95.38	88.77	423.8	389.2	402.47	85.44	123.28	107.83
102625363	217.04	244.07	219.32	256.05	211.37	231.21	273.94	279.92	271.64	155.01	222.06	226.37	249.33	248.5	252.18	182.76	215.01	188.4	219.8	236.16	193.79	325.59	196.67	263.1
102616820	274.63	360.89	276.52	167.27	150.03	143.52	293.88	291.05	299.97	218.85	119.74	125.22	321.25	309.81	324.94	152.76	152.1	173.64	282.62	351.47	313.77	151.27	167.81	145.12
102606738	167.33	207.58	175.85	333.07	236.39	316.93	226.77	235.73	207.61	239.67	203.2	240.24	222.76	240.43	252.44	246.35	228.94	287.79	170.19	188.23	184.53	251.35	267.47	227.84
102621613	333.61	314.21	442.29	17.78	8.87	15.06	425.46	380.18	356.65	18.22	23.67	17.74	483.82	510.03	584.47	38.34	24.75	27.73	475.72	523.67	502.64	5.46	16	8.44
102630963	421.92	294.45	387.3	62.34	50.98	112.28	378.23	394.24	369.24	104.95	154.56	140.65	313.79	304.43	350.54	77.19	111.51	134.6	369.27	343.97	404.8	74.56	48.71	137.26
102623961	130.48	118.79	130.48	254.05	349.83	335.91	157.68	155.18	144.9	123.41	281.29	342.99	172.22	182.37	206.64	437.42	507.83	243.49	168.8	165.21	170.59	221.1	266.38	261.76
102631080	57.3	55.23	47.26	527.99	488.63	536.72	68.14	56.1	59.62	190.59	240.57	255.35	62.7	60.28	62.88	535.89	416.96	390.78	41.4	47.79	39.84	504.3	380.58	400.16
102617252	183.8	142.71	181.44	240.06	259.84	269.16	185.8	179.94	176.62	283.97	312.54	318.52	166.98	178.04	194.18	272.7	292.7	300.02	163.78	165.81	169.56	257.94	289.39	324.47
102614577	225.65	247.74	239.77	239.52	222.03	229.67	255.82	250.76	250.68	207.4	238.73	220.14	213.67	219.23	225.6	223.73	211.53	182.29	243.64	236.49	219.2	245.24	220.79	208.94
102627202	319.69	300.13	314.66	189.45	166.4	178.36	266.14	236.32	244.13	328	109.65	178.45	358.31	326.8	343.6	219.98	205.69	248.19	152.08	175.81	166.18	134.88	170.72	137.29
102577976	75.51	112.47	99.12	109.07	99.25	84.73	84.49	82.69	92.06	415.75	495.33	591.63	99.79	139.53	123.84	342.8	344.49	308.53	59.62	89.44	66.69	452.52	462.43	638.05
102616903	67.32	118.68	97.41	121.39	95.46	89.66	42.49	46.86	49.86	517.33	545.1	567.15	40.68	61.35	53.16	372.54	400.19	342.69	45.26	57.85	56.62	494.47	513.9	671.79
102609927	272.15	313.55	292.17	158.37	154.39	143.02	225.96	266.52	220.55	209.44	213.77	262.64	237.75	274.89	258.01	220.28	182.83	241.92	248.76	243.16	272.31	179.54	163.21	197.66
102622270	685.06	472.6	678.89	0.67	0.77	0.19	330.32	321.26	329.68	3.7	6.93	7.41	286.54	331.6	372.49	0.2	3.75	2.63	578.65	494.6	540.83	0.29	1.28	0.59
102619525	223.21	208.53	223.29	260.98	247.1	263.07	216.94	204.09	197.81	251.5	254.78	256.94	186.91	174.53	187.74	250.32	259.67	243.36	185.87	188.65	179.92	249.85	262.97	266.78
102627125	368.11	334.68	357.34	134.19	124.93	135.58	299.62	323.82	316.8	114.53	138.72	132.48	290.72	281.87	294.42	133.91	138.72	175.78	330.33	334.26	337.71	93.61	124.01	128.66
102615574	179.48	210.31	184.56	333.06	245.8	270.49	216.03	203.15	209.6	232.91	253.99	257.18	216.25	193.73	197.22	238.25	223.6	199.79	157.26	187.22	170.23	328.92	280.53	254.85
102577979	243.21	266.14	234.12	226.96	222.27	264.59	212.83	225.81	208.65	329.03	195.56	197.33	203.5	196.88	209.27	249.31	239.05	266.35	217.13	198.09	193.94	212.04	217.62	210.05
102616053	76.22	105.93	79.84	147.15	122.49	123.06	75.74	73.61	77.7	443.43	530.11	506.5	76.7	72.91	74.71	322.32	380.06	306.35	55.14	71.62	53.64	501.28	572.6	578.52
102627026	254.14	272.02	240.41	228.66	200.95	226.86	253.13	250.72	241.05	210.97	197.22	216.32	224.67	225.49	232.52	201.86	221.89	184.61	228.75	247.77	213.43	217.93	204.99	222.02
102626701	251.97	265.59	236.4	230.75	203.41	234.75	232.19	229.05	230.98	237.74	183.04	204.99	237.92	223.17	235.63	204.67	212.38	189.89	247.2	256.23	236.91	228.97	194.38	195.52
112495483	237.02	255.06	246.39	230.2	194.32	233.36	230.17	237.98	225.32	214.74	205.18	218.7	192.14	187.8	206.75	244.26	231.26	220.66	209.18	227.6	223.86	272.65	214.55	238.14
102616171	275.09	261.33	293.61	161.91	143.55	186.12	251.99	276.38	249.2	189.55	228.33	230.78	235.88	258.23	264.7	169.03	176.41	261.35	274.11	285.46	284.24	115.67	148.39	175.28
102626157	281.59	283.05	287.37	160.79	168.62	182.89	232.17	268.92	229.29	138.24	189.27	165.48	283.23	300.09	314.2	151.95	147.94	124.3	401.48	339.74	401.19	64.36	186.38	89.73
102617205	241	229.92	236.66	235.59	234.84	248.75	239.89	225.31	206.09	266.52	224.67	249.7	174.81	190.42	209.52	243.89	236.41	247.52	224.81	190.67	186.82	219.47	207.23	209.93
102614954	178.65	197.22	168.3	324.52	334.18	306.47	218.06	201.99	204.05	230.15	248.06	252.68	195.16	189.03	199.45	243.47	263.09	206.44	152.27	165.72	127.51	255.44	259.17	246.74
102624071	5.82	10.51	5.97	49.08	43.39	40.72	2.93	4.23	6.01	527.86	690.29	726.66	6.14	7.62	4.69	352.18	415.06	308.83	2.39	4.36	2.44	685.28	646.9	817.97
102606973	217.42	287	245.87	250.66	189.85	220.33	234.39	257.58	243.04	190.34	170.23	180.49	220.54	215.94	208.81	234.16	223.11	188.93	225.8	244.28	226.46	261	212.84	202.79
102630639	125.79	163.74	156.69	88.68	74.41	73.51	97.37	116.4	109.68	373.56	486.52	478.39	86.24	102.73	102.37	272.96	351.72	270.5	125.15	135.25	138.5	336.68	565.33	515.13
102614644	231.78	239.7	241.56	248.27	228.85	227.45	253.69	235.64	238.48	199.51	184.24	180	245.86	250.34	273.67	188.62	199.46	182.15	219.74	244.84	220.09	230.63	186.56	184.89
102625647	215.77	208.11	198	303.71	266.56	251.49	217.19	220.75	217.83	203.49	214.76	226.82	218.31	182.04	208.32	217.94	251.47	219	177.83	173.71	182.04	272.62	221.41	249.64
102629238	276.25	272.7	273.68	178.78	156.34	200.82	249.08	276.64	261.9	148.5	164.72	164.62	247.98	267.64	261.05	186.72	203.51	161.36	281.44	290.12	268.74	179.86	172.67	171.09
102631122	226.26	254.85	225.76	239.96	196.61	216.44	264.98	256.84	241.68	198.1	191.64	199.46	247.06	235.98	275.21	175.64	177.35	151.96	215.23	239.55	217.59	232.32	221.79	212.33
102611475	250.57	250.7	231.08	227.12	225.95	217.29	216.8	227.33	201.5	248.29	180.24	215.9	183.83	169.78	185.61	250.94	258.35	247.67	198.47	199.74	238.71	215.14	242.33	230.42
102620599	216.83	279.53	225.42	253.9	223.66	237.55	191.48	205.48	195.16	295.5	229.6	265.78	182.95	157.48	161.14	256.65	232.46	261.76	176.95	169.36	174.63	247.09	237.21	232.33
102626432	150.74	190.96	150.07	407.93	422.99	303.19	197.35	189.47	166.82	159.78	271.45	231.46	203.25	218.72	212.84	259.57	304.32	146.35	131.96	153.46	124.35	211.06	303.55	195.08
102610747	196.54	210.75	198.29	260.97	269.73	268.15	220.34	214.39	201.88	216.9	201.4	222.06	179.5	181.85	197.62	239.59	264.45	237.39	182.83	189.29	171.6	291.88	243.67	238.25
102615089	317.92	361.81	327.04	127.88	97.97	86.68	318.4	322.92	311.7	189.93	73.9	92.52	357.42	328.71	355.07	83.74	80.67	135.38	325.85	393.72	363.91	66.66	93.11	86.26
102621233	295.99	308.19	304.24	197.98	152.2	159.15	253.81	254.71	249.93	262.97	185.27	192.33	259.38	239.97	252.07	161	169.13	202.71	242.43	233.66	243.5	151.47	151.17	167.38
102622418	197.23	181.94	196.37	255.33	220.91	275.2	199.73	187.29	192.72	291.31	251.21	266.83	181.28	167.6	182.01	243.09	249.17	261.08	172.19	159.67	176.25	289.15	212.47	269.63
102629524	231.46	221.35	240.2	208.48	193.15	208.94	233.46	225.47	219.95	196.02	211.01	214.43	227.51	215.62	227.16	245.63	217.48	208.97	247.99	245.62	235.22	183.74	213.05	206.58
102616292	138.84	120.1	140.69	208.16	232.45	165.43	135.74	130.63	132.02	263.76	342.15	344.71	146.25	155.98	185.03	235.25	298.15	261.08	142.02	139.25	133.8	356.13	445.65	418.55
102621015	213.38	232.01	216.92	200.42	247.04	280.38	220.77	233.78	190.33	156.13	186.68	233.97	209.1	237.65	245.49	275.3	316.99	195.38	206.47	218.25	186.55	202.09	175.2	189.53
102608030	172.36	200.38	165.43	306.02	279.76	291.24	193.27	196.63	195.28	233.77	246.44	235.57	199.63	200.55	213.16	211.83	239.94	218.09	170.97	181.8	167.44	263.75	241.07	242.75
102627205	207.81	221.5	223.3	245.76	217.91	217.6	204.8	204.45	209.63	260.94	195.5	223.42	199	169.75	195.5	255.58	258.64	234.93	212.79	228.77	197.78	225.57	226.53	226.76
102612629	161.2	183.16	155.47	320.74	325.36	307.61	173.04	179.17	154.2	228.45	262.12	278.17	146.77	156.27	172.34	268.43	291.03	241.68	143.95	146.39	135.38	260.62	301.74	253.71
102607494	268.25	227.31	261.53	153.16	158.51	173.8	246.98	238.97	234.61	237.44	190.56	205.13	205.84	233.03	248.24	208.48	197.94	231.79	255.87	244.95	253.32	168.11	194.65	204.48
102620368	248.12	275.21	262.4	189.42	164.82	190.37	216.03	256.8	235.41	202.9	148.32	162.28	254.45	265	237.2	190.86	181.03	171.21	277.76	287.89	301.84	161.4	179.26	178.63
102622406	182.34	215.27	187.26	290.2	268.03	262.54	214.39	200.43	210.41	224.48	235.85	229.75	205.32	203.41	196.51	218.3	216.55	197.03	178.95	193.82	176.3	281.06	231	216.97
102626621	153.53	117.46	135.49	295.2	321.11	324.68	149.32	141.73	145.97	262.13	271.98	289.84	143.21	133.45	144.96	348.56	327.74	368.48	148.41	116.74	138.39	221.7	282.06	246.63
102623565	129.44	114.98	114.65	333.63	304.82	316.39	167.77	141.12	159.43	243.58	300.1	298.31	157.36	155.74	163.82	228.03	254.58	244.63	102.21	105	96.47	447.73	307.43	332.98
102623851	293.96	304.88	274.38	219.86	163.2	226.32	279.85	281.77	265.06	124.69	180.15	187.01	207.75	207.25	206.69	169.45	187.22	162.29	266.41	235.67	242.21	164.77	179.65	187.07
102620813	194.58	162.65	184.91	247.48	223.05	265.24	209.88	190.87	200.49	279.59	256.37	281.35	201.25	226.23	233.97	188.86	197.68	244.4	180.75	178.91	185.21	205.83	222.82	246.29
102620198	234.73	227.32	236.32	202.72	198.56	219.62	226.49	216.71	236.42	203.1	203.43	216.43	216.79	223.88	242.53	225.32	244.14	213.03	199.05	218	196.11	210.98	192.37	203.68
102619955	209.38	187.34	214.05	259.37	227.35	251.45	219.19	200.2	192.62	227.48	250.92	262.78	186.69	164.95	177.01	234.58	239.02	223.66	183.02	162.24	182.51	267.21	241.98	230.91
102628078	199.58	217.02	207.37	312.49	237.77	217.46	204.91	221.99	226.22	208.65	172.25	208.77	224.75	201.79	158.55	228.33	219.09	231.61	184.77	196.98	208.05	269.54	226.38	204.25
102630484	216.02	226.5	222.18	214.46	191.18	226.24	216.48	220.56	214.68	256.16	206	220.23	228.73	233	223.68	209.73	209.53	221.92	201.53	202.68	220.03	213.33	184.19	208.84
102629509	428.67	488.4	443.22	14.84	11.99	9.63	423.53	470.16	395.85	17.15	9.96	9.36	486.84	429.51	421.93	8.66	9.29	10.64	366.4	341.26	347.99	12.93	11.12	5.86
102630644	149.7	155.64	147.73	316.43	302.39	294.2	167.55	153.79	164.95	240.94	276.48	288.77	157.02	162.57	163.41	244.38	260.96	253.81	136.45	138.4	131.71	302.49	276.09	286.2
102615242	236.29	246.07	233.32	207.03	196.54	190.19	217.09	208.66	210.59	247.36	195.09	237.69	233.42	212.94	229.1	175.42	178.64	214.48	225.71	222.7	228.38	208.66	200.5	214.26
102626409	189.35	287.56	214.56	220.85	206.71	259.98	193.94	208.26	203.58	231.66	174.11	172.02	226.79	248.09	238.59	237.68	210.4	204.24	217	282.17	230.16	185.81	156.46	160
102628778	177.22	162.73	171.3	280.93	277.11	263.62	189.92	192.52	176.97	198.21	252.3	259.26	184.85	194.6	194.66	241.33	249.11	211.25	186.74	185.62	190.47	211.38	276.08	215.09
102628909	157.61	143.88	152.32	276.91	264.1	246.7	197.07	159.74	187.28	243.74	254.09	258.54	182.39	172.15	170.72	260.41	250.65	243.74	133.7	127.56	138.14	346.83	286.89	287.9
102619737	206.11	215	212.86	209.51	202.73	214.25	198.85	231.75	219.79	223.38	187.64	195.05	222.84	233.45	213.31	241.31	197.45	258.58	221.19	218.35	228.58	193.63	202.2	195.07
102629058	260.21	231.38	261.64	209.04	188.24	174.58	258.31	239.36	223.56	155.2	171.18	181.21	223.84	226.06	248.62	210.43	208.03	191.27	239.38	242.96	258.32	157.37	205.61	175.37
102621879	294.43	283.68	289.35	113.73	132.37	115.07	274.69	268.19	273.17	159.4	151.03	141.43	302.18	294.07	285.05	161.2	156	157.3	289.9	266.03	298.52	170.51	109.23	145.92
102631379	164.03	134.76	141.21	255.24	280.67	323.83	172.23	167.17	156.77	198.88	303.46	282.68	165.63	182.4	196.33	266.16	296.12	232.27	170.5	142.62	164.54	208.56	266.59	255.27
102617780	205.12	215.18	186.46	267.31	246.26	269.84	205.43	202.17	178.64	260.01	224.82	248.33	152.68	129.79	158.22	235.86	274.47	230.93	169.34	171.85	170.58	230.54	256.77	233.54
102627706	83.79	128.79	81.05	393.03	375.21	371.8	112.21	87.65	108.52	250.17	197.45	193.97	115.26	107.77	119.41	356.44	343.28	272.67	60.55	109.79	61.88	580.59	272.13	340.56
102613462	240.88	251.02	219.74	185.75	195.08	250.18	200.53	211.39	187.38	235.03	220.92	202.03	173.43	184.58	187.58	234.85	246.18	245.62	200.23	204.28	206.08	189.18	229.36	220.88
102616288	222.79	245.89	234.78	226.71	196.14	234.7	216.39	226.58	210.32	214.98	182.6	201.26	206.6	193.05	192.98	222.83	227.43	199.85	210.87	191.44	201.99	244.14	193.12	218.74
102624041	220.66	245.1	237.1	223.68	193.44	212.16	201.3	206.07	182.96	265.04	181.33	209.16	175.07	183.31	168.03	259.11	227.2	222.92	205.7	214.35	200.46	233.37	233.81	206.76
102626438	173.93	168.18	178.9	110.12	122.53	105.57	144.13	138.9	138.66	277.94	436.35	389.06	139.56	162.54	154.82	284.02	318.96	295.34	146.28	128.36	142.16	337.8	218.34	393.72
102626809	271.91	340.25	278.16	117.64	116.59	114.78	238.14	261.71	257.33	206.81	186.27	177.4	249.77	244.07	248.06	143.94	154.2	184.75	278.72	313.61	273.86	137.54	131.41	168.61
102618521	294.09	338.53	313.85	146.81	137.11	70.43	324.97	306.05	290.17	80.74	129.61	102.05	337.15	350.02	420.17	142.35	86.94	94.13	315.74	346.23	312.99	28.71	69.24	47
102625155	183.21	188.6	204.75	250.87	209.15	235.03	207.05	205.95	179.67	295.88	215.84	243.15	181.73	177.36	194.96	223.15	211.57	262.5	195.05	174.93	177.39	223.33	203.78	214.77
102629297	355.24	367.59	353.85	84.24	87.03	81.15	284.96	327.92	311.33	92.16	98.2	91.75	313.33	313.68	308.88	75.85	79.87	70.24	389.36	349.02	401.69	50.66	91.47	67.01
102626330	202.95	241.91	203.99	227.95	255.55	289.27	191.23	222.96	198.86	243.54	202.98	207.49	177.12	184.93	154.45	232.69	206.45	194.93	215.09	191.03	174.61	198.51	202.71	222.45
102617187	220.06	212.38	225.57	202.11	230.28	233.01	155.11	174	171.7	267.39	206.63	250.65	141.32	155.91	158.17	248.71	249.63	290.47	223.59	205.78	218.72	140.35	245.76	212.74
102629677	122.21	113.33	118.65	300.71	298.44	391.98	164.97	155.85	153.22	233.86	308.54	266.06	151.28	158.98	166.66	243.78	254.16	264.1	132.1	119.71	122.14	288.89	245.25	260.64
102628035	201.3	180.92	196.81	211.96	214.99	239.73	193.51	197.16	195.25	228.81	212.99	220.83	184.86	178.21	184.59	256.78	243.6	248.4	200.64	192.22	205.8	195.11	225.88	222.22
102610331	222.33	242.94	213.47	257.95	191.87	196.67	206.71	200.77	201.9	249.59	192.9	236.38	191.4	132.5	176.81	182.07	169.03	213.91	175.78	196.06	186.06	309.43	218.81	256.66
102618380	202.72	202.09	203.45	207.01	229.28	191.88	226.98	214.42	215.2	194.42	209.89	201.44	229.17	224.25	216.98	204.08	205.25	205.69	213.68	222.29	223.7	179.13	190.56	200.92
102629049	174.12	248.86	180.34	287.75	240.02	246.59	196.23	186.95	194.62	231.33	213.49	212.79	204.65	203.38	200.9	214.87	244.88	186.37	166.47	199.93	166.6	211.66	210.42	190.49
102621322	181.61	205.08	169.82	277.15	253.88	290.71	184	192.42	191.15	175.49	190.35	203.96	196.7	200.64	213.54	217.32	281.25	206.43	203.77	204.85	185.44	186.61	192.5	201.99
102620905	190.34	175.92	181.26	253.64	211.91	208.63	220.69	207.95	221.52	170.4	235.5	223.47	216.09	200.2	211.35	185.7	208.09	187.91	184.79	179.77	193.81	270.9	220.61	233.58
102611771	246.12	207.52	241.77	184.48	169.07	200.63	241.15	221.3	233.69	178.51	178.35	186.35	242.04	251.47	273.87	150.14	162.46	204.67	239.62	242.93	239.35	146.4	168.34	182.32
102627332	237.24	275.01	241.31	215.62	181.02	219.31	210.65	235.53	227.97	214.94	196.19	193.22	202.65	212.87	180.45	176.85	174.4	157.76	220.93	198	212.56	226.63	179.69	192.59
102608907	224.81	248.37	239.27	226.04	219.2	220.32	222.02	236.92	227.51	178.79	173.06	187.72	220.56	210.66	222.24	173.55	175.03	180.04	199.17	210.41	203.76	211.36	187.29	178.79
102617560	147.15	156.87	135.66	337.2	290.19	263.96	153.93	154.46	158.09	245.9	259.1	262.06	160.65	146.62	146.52	247.79	254.83	255.86	139.51	154	145.11	247.15	264.55	241.19
102624389	267.59	246.11	247.87	195.9	178.14	194.27	263.1	262.48	244.95	151.84	190.95	187.88	224.3	164.45	236.62	161.07	178.87	144.88	229.79	231.11	222.6	182.74	164.68	184.58
102624332	186.2	173.89	185.28	244.06	219.94	245.55	203.42	199.36	197.9	228.45	219.97	219.98	177.77	166.34	189.75	234.89	210.39	210.71	186.72	179.49	179.25	254.77	223.75	215.5
102615241	188.24	176.86	170.67	255.18	264.5	250.07	208.06	175.55	196.35	175.65	207.56	198.08	191.07	197.24	214.16	201.59	240.1	204.47	165.23	180.34	182.5	257.76	227.35	221.53
102620409	129.04	167.92	138.54	262.15	253.79	214.2	134.34	148.01	133.88	282.9	237.95	253.73	154.23	163.06	151.74	296.57	266.17	288.52	143.04	171.07	170.87	256.84	278.2	245.63
102613610	240.95	221.75	232.77	186.64	171.98	219.31	226.97	234.12	209.89	208.35	191.53	194.93	187.67	192.98	187.53	200.22	195	224.2	231.17	189.34	220.2	181.23	188.18	199.59
102620251	175.85	213.11	179.85	254.95	207.9	253.57	174.67	180.47	189.7	242.64	195.75	210.36	173.42	149.97	161.04	211.69	196.79	217.56	161.75	185.86	172.98	300.72	283.24	238.89
102625092	168.62	178.2	168.65	287.36	259.59	229.44	190.34	190.22	186.83	203.92	208.64	221.31	197.76	209.9	191.01	198.54	215.27	188.92	151.5	170.73	165.22	282.6	212.05	239.37
102621112	208.56	207.66	210.46	207.22	178.77	210.37	221.44	212.56	216.08	190.94	197.41	190.71	206.04	218.87	221.23	170.93	193.35	191.75	205.61	214.17	205.91	225.37	194.46	213.5
102622465	236.6	194.37	217.46	201.02	178.7	210.42	218.63	216.57	211.02	227.51	194.4	185.52	176.88	199.65	208.23	193.29	210.59	220.56	219.68	201.03	207.68	196.33	185.71	195.73
102606881	184.51	226.36	197.29	289.92	262.1	252.65	185.87	192.92	182.51	205.88	199.06	203.59	180.79	160.76	165.63	217.08	202.83	205.63	170.89	173.23	165.75	219.65	255.57	201.41
102611221	81.56	81.58	80.44	328.48	343.12	332.64	83.01	96.75	100	193.76	319.59	321.09	95.16	95.49	103.84	281.52	320.73	310.84	86.89	89.28	93.2	397.04	301.51	360.26
102607630	85.89	104.66	89.07	363.46	263.99	325.69	114.26	106.52	118.35	249.5	248.56	253.8	124.13	134.23	115.23	279.76	275.55	250.04	87.96	116.67	104.99	410.89	335.82	333.18
102620987	204.62	152.68	188.87	198.09	212.05	226.15	197.31	179.26	183.57	250.22	221.15	229.85	180.37	195.21	205.22	234.76	226.46	257.79	185.73	172.9	185	178.9	214.85	202.3
102619768	209.64	199.97	204.48	214.53	177.25	228.26	240.69	229.26	219.46	152.02	234.96	211.35	204.48	200.55	220.15	174.03	193.27	153.23	174.9	185.16	179.06	263.43	193.39	217.53
102631253	246.72	262.09	264.57	127	146.38	138.92	249.58	292.59	257.7	81.12	133.01	141.38	284.99	309.76	324.43	138.93	151.52	106.14	301.93	294.78	287.05	54.02	196.27	80.99
102628944	214.97	251.25	225.06	195.1	163.06	190.08	211.9	214.72	208.95	195.74	215.95	203.15	208.43	194.19	213.95	199.78	213.53	192.55	199.27	203.04	211.02	170.9	180.66	188.81
102613187	230.21	248.11	232.95	201.4	196.67	211.63	215.69	223.91	207.36	191.18	181.13	188.64	219.57	199.76	199.95	210.56	201.07	199.25	206.83	192.04	207.13	158.23	183.2	155.56
102615191	190.21	237.85	203.82	209.53	251.74	223.01	196.68	218.94	213.92	196	219.33	179.44	212.26	220.87	211.77	168.19	206.53	158.99	211.45	204.49	181.04	178.87	201.04	164.98
102614190	196.46	214.34	210.95	195.75	199.47	241.09	184.53	206.13	200.02	233.01	195.04	196.19	174.82	174.1	174.84	225.6	219.35	276.59	186.72	189.31	182.56	190.66	181.81	197.96
102616658	99.35	106.18	91.14	309.9	397.93	311.03	111.02	92.29	96.8	193.6	275.72	261.39	75.32	82.25	80.34	362.73	331.77	250.19	62.51	67.79	57.27	420.11	354.67	351.64
102609871	177.5	253.51	184.06	243.05	214.26	238.8	154.32	160.61	139.55	288.28	216.79	249.7	113.08	112.37	112.39	285.1	252.38	244.04	100.02	144.97	102.64	312.64	242.8	299.11
102618256	193.73	189.6	202.53	213.89	172.21	236.99	202.31	208	198.08	151.42	215.78	230.46	202.34	207.62	212.97	174.69	189.85	203.62	208.72	199.57	217.6	177.9	196.15	231.42
102617514	172.91	199.24	181.67	129.95	123.86	134.01	161.24	162.57	155.39	324.29	276.46	242.18	136.86	147.72	148.25	218.97	236.92	225.44	127.39	150.1	118.65	380.39	340.06	341.97
102609762	350.7	368.62	363.54	88.2	70.2	109.68	265.91	308.74	289.49	116.9	118.07	115.87	232.47	225.66	233.25	109.68	115.47	147.42	300.36	309.52	296.23	76.7	102.75	105.78
102618756	194.64	222.23	207.1	210.09	186.73	189.64	193.59	207.89	212.29	215.25	188.01	209.03	182.71	168.33	183.02	200.51	192.31	185.7	204.33	213.27	195.67	242.45	193.09	209.87
102610688	206.05	224.01	215.94	73.4	67.28	80.06	160.51	166.23	159.9	265.52	269.12	252.58	126.6	129.69	127.04	181.01	206.51	176.27	173.45	173.98	164.92	326.52	469.56	400.68
102619606	223.8	189.76	221.68	210.26	225.57	239.64	217.9	195.77	209.4	198.83	171.98	166.6	183.89	180.11	181.53	246.14	220.01	206.92	184.68	165.9	173.13	187.54	192.13	200.27
102614766	146.93	174.57	178.03	279.07	208.5	269.37	186.8	157.54	149.86	245.68	215.94	232.21	132.97	147.62	151.26	213.86	227.82	242.9	141.61	162.81	135.38	292.27	260.11	238.76
102610033	171.74	129.93	140.48	212.45	218.58	237.95	217.34	207.54	204.8	141.82	251.49	225.46	208.3	222.05	234.44	176.79	240.67	190.58	170.73	144.43	158.92	214.18	212.6	254.34
107174525	150.9	174.37	176.36	252.04	324.66	271.17	110.63	140.01	139.2	263.66	229.01	231.54	145.26	153.39	147.53	307.32	293.51	271.61	132.03	110.32	129.27	188.77	240.38	198.38
102625908	146.77	154.02	133.9	329.62	288.95	289.04	179.64	166.97	163.05	188.08	273.57	269.14	139.21	150.1	159.88	219.25	209.12	183.92	115.57	121.6	104.65	280.56	283.56	230.9
102607459	221.3	208.01	227.47	187.52	181.81	220.43	207.78	208.76	183.1	204.87	168.67	201.76	174.92	161.46	177.37	225.3	205.26	283.7	203.95	187.31	200.29	160.29	194.06	183.84
102625954	216.82	208.45	212.88	188.53	164.54	211.5	214.96	213.19	198.72	189.52	211.15	198.1	195.82	225.36	231.3	175.84	190.31	213.63	188.23	201.38	211.6	163.76	172.14	180.84
102618693	131.74	124.19	124.49	245.89	231.56	301.06	173	168.11	160.06	233.29	186.86	224.22	158.14	173.67	170.74	272.68	255.94	292.1	122.31	121.11	129.43	257.84	221.71	261.36
102616726	71.5	64.11	64.11	228.31	230.92	239.21	83.81	77.4	89.43	262.39	419.96	399.93	81.62	82.97	89.3	341.57	332.77	308.79	52.46	53.99	47.19	375.35	333.77	394.33
102610845	148.63	197.89	156.87	256.18	217.46	248.23	148.82	153.79	156.22	290.87	241.7	249.32	140.34	126.91	131.88	228.92	219.44	239.63	142.14	151.98	132.88	249.58	248.75	246.28
102622372	111.94	114.58	98.88	249.64	226.11	284.3	159.36	142.18	145.29	149.98	257.64	249.53	176.83	176.36	194.3	252.41	273.24	205.98	186.17	173.86	198.69	184.06	264.13	247.81
102625181	192.67	179.98	192.36	226.31	216.26	192.6	180.24	175.31	178.5	213.47	174.23	194.15	178.47	184.58	194.46	212.53	195.76	207.6	180.06	200.23	198.81	205.08	242.7	205.43
102628167	185.07	197.55	177.07	216.23	204.11	195.67	200.56	200.63	204.3	171.42	190.79	179.27	212.8	198.01	203.19	193.85	206.84	181.78	180.92	198.55	183.32	213.48	215.55	199.37
102625697	412.08	369.08	414.06	8.37	7.77	11.27	451.21	374.43	358.27	15.9	35.07	7.21	252.99	436.66	407.12	8.88	32.72	12.56	405.93	380.19	276.17	3.11	3.92	18.03
102607556	130.42	133.48	140.82	239.83	190.84	215.25	137.76	124.61	120.57	374.57	238.58	248.57	121.88	110.75	121.9	223.68	250.09	241.12	115.71	126.44	117.75	286.17	372.29	315.67
102614857	206.56	195.33	191.04	205.98	242.41	194.92	237.82	232.5	236.55	123.11	155.57	145.1	227.95	269.01	251.81	170.34	177.29	141.25	218.86	200.22	205.34	165.16	157.75	134.54
102617338	193.14	202.41	208.69	226.81	229.9	239.2	189.68	202.07	182.91	159.74	181.89	172.63	173.7	177.44	189.03	217.66	208.72	186.14	190.96	193.92	181.36	178.62	211.48	177.58
102608720	153.89	135.26	130.98	274.19	246.86	247.77	157.51	144.74	146.39	198.31	229.9	258.27	149.86	150.88	163.08	251.93	242.73	216.2	142.93	137.35	133.26	255.94	257.86	241.38
102611736	133.27	129.17	126.46	282.19	229.98	270.83	164.39	133.55	141.61	208.66	269.2	239.66	132.14	133.64	144.38	226.48	240.74	209.73	108.5	122.89	114.07	343.32	271.12	288.99
102625379	183.25	192.58	179.49	209.11	186.69	211.02	210.72	198.2	199.22	211.08	206.67	191	180.41	176.77	189.41	191.59	194.28	168.91	184.79	180.26	166.18	267.34	169.66	211.27
102629481	151.35	143.63	140.38	244.2	270.43	259.39	145.65	149.08	140.87	240.26	257.35	266.88	139.86	135.44	145.6	251.39	240.55	245.7	146.34	141.51	133.66	208.1	230.59	222.4
102629814	114.15	162.86	123.61	158.85	147.65	143.14	121.49	118.94	111.9	354.05	323.97	299.4	112.64	102.74	119.49	222.89	266.43	200.86	101.14	116.69	94.56	293.93	514.29	316.88
102619410	231.27	211.07	241.18	138.95	125.45	141.2	250.41	250.2	241.01	171.48	150.16	162.7	217.32	215.92	229	170.27	157.4	142.08	246.45	232.87	241.97	172.09	138.51	161.86
102622005	107.67	147.25	96.72	328.7	255.2	254.13	130.7	132.66	134.07	258.58	249.33	241.72	141.97	136.21	138.55	198.59	213.93	186.09	103.48	129.46	122.48	413.93	259.01	256.45
102622129	103.13	92.78	96.08	299.72	256.23	311.42	136.55	135.02	122.73	241.56	259.94	246.35	130.07	142.28	155.1	234.75	259.74	233.07	102.33	99.96	107.71	310.29	260.35	278.09
102612439	96.21	117.15	100.18	257.23	194.89	289.45	107.15	105.97	101.61	309.82	278.16	267.33	110.14	102.68	102.19	228.78	251.21	241.3	90.85	102.9	89.6	332.07	362.22	356.65
102629503	218.04	236.14	223.13	145.28	137.19	159.6	162.1	184.27	177.62	346.36	142.05	172.41	180.32	177.12	176.08	225.15	174.14	220.16	196.53	203.35	197.1	180.64	181.07	177.38
102622163	55.44	51.59	49.44	304.76	333.37	333.51	64.27	56.47	61.61	404.79	271.88	299.38	66.71	55.38	64.94	319.09	288.96	417.3	36.5	41.3	39.3	352.68	287.53	335.55
102607198	212.47	163.56	192.63	172.57	190.72	178.07	209.85	199.52	211.96	160.6	159.54	159.39	213.92	218.79	234.65	184.03	188.26	187.5	210.1	215.2	221.5	157.12	167.36	175.31
102622202	137.46	153.14	137.67	290.74	225.52	247.12	174.51	167.46	171.28	152.72	218.5	205.53	177.78	160.75	184.18	190.61	218.77	187.29	142.01	155.95	128.7	294.95	235.2	225.64
102614295	121.91	134.16	123.85	284.56	243.68	287.78	155.36	152.1	147.93	203.58	250.58	245.56	148.08	154.74	158.19	209.84	237.64	239.13	108.17	121.19	110.59	263.66	219.27	247.3
102621789	294.72	262.88	281.13	111.14	100.44	91.28	285.13	274.41	280.61	116.16	97.64	95.56	316.11	318.21	334.71	105.87	99.2	107.28	253.74	214.56	246.19	90.78	91.7	97.15
102616112	75.38	79.12	79.39	251.63	245.96	235.97	55.64	54.62	64.55	205.46	264	273.83	61.61	62.07	65.34	422.88	446.49	315.54	49.41	67.98	51.95	369.85	389.76	375.51
102614503	114.07	139.39	113.98	185.46	192.85	172.53	92.94	100.51	102.21	317.24	317.97	288.76	118.17	105.97	116.24	239.32	278.27	228.02	85.24	100.7	94.6	359.72	350.76	348.98
102613079	150.45	141.85	155	237.07	199.4	208.7	174.28	171.55	188.05	208.2	201.21	204.1	187.36	202.99	196.52	176.93	181.16	167.25	162.05	174.27	175.8	265.6	215.73	211.11
102624589	281.73	312.79	246.93	77.41	70.82	58.57	319.15	307.72	333.36	53.18	59.03	63.36	328.94	319.66	330.69	69.93	60.33	53.35	354.48	337.81	348.04	79.59	30.75	54.14
102616605	246.94	281.65	250.68	159.12	110.11	142.57	275.94	247.87	225.91	148.27	203.46	172.78	217.75	241.14	220.46	113.48	118.85	84.55	204.48	222.12	201.37	161.2	135.69	161.04
102628428	181.15	224.91	179.87	248.32	212.34	239.43	175.86	184.55	169.65	213.22	175.19	171.39	161.53	165.32	168.92	187.92	173.88	198.61	158.91	174.66	165.94	209.79	214.45	189.47
102618125	173.43	169.47	166.75	208.24	311	245.63	229.48	211.28	203.08	95.4	156.32	148.09	193.31	199.04	222.67	260.47	266.8	173.06	160.55	167.46	120.46	172.72	129.83	152.26
102617225	190.35	225.59	187.54	221.9	194.53	187.47	196.2	197.83	193.72	204.09	158.25	194.63	206.82	189.47	185.02	185.69	154.13	187.24	175	176.93	174.39	201.76	173.25	173.57
102621116	135.35	138.13	130.72	237.5	233.77	268.71	143.36	140.38	141.28	217.5	209.15	240.46	162.26	137.54	137.46	284.99	283.69	285.74	101.81	103.6	98.81	258.34	202.55	238.9
102615750	154.26	186.7	163.14	237.62	223.29	213.86	167.16	155.5	141.73	307.15	191.48	216.71	148.83	131.78	139.24	246.67	213.14	215.98	153.86	160.37	142.4	196.92	216.55	201.21
102628973	87.8	104.44	86.72	234.7	174.46	285.62	90.85	94.47	98.12	337.65	322.55	299	88.63	90.9	88.57	234.57	264.19	257.53	78.5	81.51	71.39	354.16	331.07	364.98
102625710	315.17	293.03	344.63	53.37	45.79	53.6	272.27	291.1	265.05	62.26	85.35	67.28	268.77	298.51	305.21	41.84	61.14	51.38	403.97	417.02	376.79	31.16	52.82	57.98
102577951	235.95	236.49	241.03	138.16	132.87	133.34	203.65	221.29	220.16	171.37	165.94	167.02	206.96	193.68	200.39	137.27	137.65	172.65	244.87	224.16	253.46	120.56	158.6	195.97
102613581	181.42	186.82	190.3	196.34	164.59	190.73	156.27	159.17	150.96	211.99	252.56	248.86	131.88	123.54	119.6	218.89	225.41	217.84	166.18	151.88	161.7	196.9	264.3	243.39
102612268	194.04	196.68	202.31	198.47	207.8	210.86	163.76	167.81	153.61	131.86	236.46	198.15	141.8	144.31	165.34	238.05	260.09	195.74	195.43	184.96	198.84	158.09	133.93	225.81
102612201	251.17	250.68	197.99	50.64	92.11	46.6	421.41	328.14	432.91	32.72	26.71	22.01	391.33	374.67	434.49	40.44	34.63	21.02	225.59	275.39	244.52	161.78	61.86	85.19
102613852	164.48	124.4	158.45	214.44	201.28	241.54	177.59	170.8	165.64	183.46	243.69	230.17	152.49	141.08	159.71	220.33	240.5	248.62	150.14	122.71	133.79	214.89	211.43	230.09
102615336	169.11	165.58	162.79	94.03	63.35	73.26	154.51	157.71	144.38	264.96	275.95	312.21	150.26	162.51	159.53	217.73	217.32	312.94	166.21	166.52	175.87	179.35	271.69	280.42
102624116	202.75	193.23	189.28	187.01	202.56	177.46	231.56	199.77	227.69	178.36	199.67	237.18	207.92	184.19	177.74	147.49	151.32	166.91	159.04	128.14	151.67	217.51	169.99	205.68
102624633	192	221.41	208.36	202.63	193.44	208.25	181.76	182.35	175.33	200.51	181.07	187.58	150.51	149.17	171.53	197.28	199.25	186.97	184.54	188.01	176.8	184.08	192.79	175.18
102609558	213.7	189.94	205.33	157.69	216.45	163.23	241.25	224.81	222.93	101.24	137.75	125.01	220.82	222.55	227.11	176.83	160.4	145.15	208.7	212.32	217.42	173.07	176.81	149.28
102618065	157.5	191.52	158.13	209.51	198.44	202.47	153.08	165.42	151.96	272.03	193.39	234.62	144.05	126.95	136.13	235.92	224.12	229.48	154.37	147.11	149.52	240.39	191.42	214.39
102607064	108.33	118.28	105.81	282.41	270.07	236.77	141.09	133.77	149.78	186.8	192.65	214.88	149.9	152.32	173.22	220.29	252.74	237.35	110.69	138.31	127.25	288.34	245.49	228.63
102610402	186.61	198.11	185.25	329.73	210.04	282.35	141.8	142.62	158	192.05	158.9	149.49	164.44	132.33	142.74	200.67	221.75	210.23	121.13	138.66	140.09	291.32	141.34	224.14
102622463	215.71	257.16	213.94	180.57	153.08	201.74	193.93	197.83	181.68	182.69	147.02	175.58	177.66	176.75	179.61	164.21	163.53	217.94	178.7	207.65	189.43	179.48	135.78	187.75
102623433	195.74	262.91	213.37	194.6	169.39	185.1	209.77	214.35	195.52	199.3	148.59	160.3	178.93	174.24	168.75	172.3	171.24	148.89	195.42	202.43	184.01	168.49	173.86	166.35
102618516	203.81	211.94	205.61	180.97	171.29	182.32	217.75	213.7	199.51	164.27	176.54	192.02	183.04	182.25	183.18	172.15	179.74	150.18	194.22	167.37	178.59	203.46	151.69	177.2
102619042	283.76	266.3	269.28	117.74	136.28	106.23	270.21	254.86	255.4	127.55	103.86	103.57	291.09	248.7	275.26	121.97	106.66	118.06	204.97	207.11	207.32	136.32	109.17	117.68
102625430	178.55	186.4	178.34	229.83	204.1	196.69	198.98	189.75	163.02	152.17	195.64	199.69	156.89	156.33	188.61	203.91	213.86	192.61	155.65	165.68	162.21	170.71	200.16	195.81
102610348	189.52	168.17	190.88	213.28	194.81	184.72	200.39	186.33	198.8	176.6	171.45	174.94	174.75	189.42	200.85	167.64	172.67	175.18	162.56	176.11	172.71	215.53	192.94	184.61
102614336	195.43	190.36	194.55	205.24	166.96	180.79	189.91	193.29	182.06	167.5	143.34	153.45	188.3	174.45	205.76	191.63	170.29	182.7	185.33	198.42	203.37	183.53	194.9	175.25
102615178	102.07	96.43	100.8	284.77	342.33	272.36	104.57	109.01	104.13	200.77	225.02	228.25	115.46	104.66	103.89	265.41	268.39	227.38	91.94	82.07	96.02	266.63	376.57	239.33
102613219	150.22	162.58	155.35	240.9	216.91	229.6	177.03	150.58	159.7	163.78	199.11	206.62	157.96	152.66	163.33	179.34	190.46	157.01	190.36	182.57	170.38	241.25	199.26	210.89
102619717	142.23	126.73	134.99	214.93	213.71	236.62	155.1	142.25	152.62	229.3	235.88	226.21	154.83	152.59	170.39	213.72	216.73	253.93	135.02	129.3	139.67	210.94	196.79	222.22
102613014	245.15	298.64	257.87	118.14	83.93	94.75	210.75	233.12	181.31	150.55	149.29	137.28	196.77	192.78	185.65	136.17	143.93	127.62	233.44	251.14	223.5	168.29	207.61	170.33
102617082	209.55	275.77	224.68	158.8	140.99	151.89	197.37	227.27	188.03	188.09	148.03	175.31	182.89	162.93	161.9	178.47	175.49	157.72	203.25	200.11	187.45	181.45	154.02	156.93
102620495	224.99	295.63	257.08	171.12	130.97	155.06	220.13	220.53	216.2	182.59	141.43	158.32	191.92	180.7	178.74	147.92	136.39	127.45	203.92	232.29	189.29	148.23	145.04	129.69
102629104	133.88	125.19	137.35	229.27	210.18	239.58	143.36	126.24	132.67	198.37	239.27	248.58	130.15	136.27	138.24	226.76	257.6	236.4	139.2	134.95	133.63	250.91	189.13	243.88
102618204	187.22	271.05	193.65	236.88	170.66	189.04	191.47	182.99	191.99	275.51	177.34	189.55	201.78	159.74	155.77	141.79	122.54	146.7	134.51	153.45	125.9	218.59	157.74	201.89
102620959	260.73	258.19	246.56	73.14	87.29	60.7	281.68	276.58	275.05	74.98	73.58	70.46	325.62	327.71	308.1	76.98	74.44	73.55	280.3	314.26	307.16	89.38	81.62	74.88
102612902	233.08	221.64	233.44	129.52	138.95	140.23	227.4	226.42	217.4	141.72	141.07	142	217.32	212.06	221.4	133.93	140.23	145.05	224.38	233.51	229.79	127.84	146.94	141
102616841	193.76	191.84	201.16	160.17	184.2	161.77	185.21	189.2	187.33	196.29	133.47	142.44	189.78	197.67	205.56	188.86	170.29	179.76	216.06	215.35	214.72	139.61	175.02	144.65
102607742	103.41	101.94	100.54	253.68	263.2	221.96	99.51	96.49	105.01	295.38	240.83	260.74	132.93	123.69	134.31	255.24	241.63	314.16	78.23	88.97	94.47	276.9	217.85	255.51
102627971	197.91	289.45	215.08	182.41	211.1	167.02	189.26	210.23	220.08	145.3	136.06	103.45	190.71	197.26	191.61	170.39	173.78	119.68	219.56	216.85	188.27	113.13	151.46	136.59
102615697	157.34	193.28	160.81	355.21	373.21	322.66	177.7	163.25	144	51.41	89.68	93.56	119.62	135.74	130.52	324.17	353.13	207.53	113.49	130.86	88.17	189.36	128.31	117.55
102623478	184.32	192.28	181.37	175.77	177.1	166.87	204.67	205.36	207.96	113.44	147.14	137.15	209.98	224.89	222.84	146.75	155.92	130.38	194.44	224.71	198.2	183.69	173.83	159.05
102630763	203.27	208.34	199.73	175.52	164.53	173.32	205.34	203.27	201.26	143.5	166.89	171.52	205.6	187.09	206.22	136.66	161.16	127.14	193.24	189.33	175.14	198.4	147.15	159.87
102628584	151.19	143.13	143.43	220.17	218.33	227.38	143.98	139.63	141.88	255.06	186.37	232.11	138.28	132.29	147.68	209.28	210.82	218.45	140.42	130.68	136.71	224.21	200.4	206.56
102610825	201.41	258.46	227.65	156.46	130.44	144.07	196.84	205.18	203.31	149.27	146.18	160.49	188.47	179.02	161.66	169.39	154.09	149.36	213.44	207.97	207.09	178.41	138.74	168.33
102613664	160.06	189.55	165.61	225.44	190.09	237.7	159.18	186.6	157.62	208.19	190.09	193.12	155.41	129.07	128.77	205.54	193.65	183.93	171.24	155.91	142.8	195.48	173.36	189.77
102626990	244.36	246.83	243.81	163.46	144.06	127.31	198.16	235.52	213.7	92.3	143.32	132.7	224.11	233.84	240.78	142.25	175.86	132.7	187.19	197.84	187.82	145.99	104.58	118.87
102607552	95.85	148.44	106.81	176.98	116.92	146.14	112.46	116.22	116.16	332.62	302.38	353.08	113.18	108.92	95.29	207.56	223.34	229.46	100.52	102.46	98.46	257.85	338.69	275.01
107177563	27.11	55.52	34.38	361.06	401.22	339.93	63.98	54.56	65.97	156.36	192.29	199.35	97.63	86.24	81.7	379.14	354.83	222.92	96.54	119.44	89.41	287.28	271.36	229.69
102627284	159.46	177.93	164.78	204.24	185.7	201.19	155.98	163.92	154.45	213.6	168.67	176.96	160.76	154.99	149.64	215.81	202.71	205.56	154.78	164.24	166.91	182.36	197.14	173.35
102578066	146.04	138.05	150.82	207.68	247.45	230.49	153.26	145.74	147.62	191.87	194.81	192.84	140.89	147.52	151.1	222.72	207.11	203.31	150.45	139.2	145.84	196.75	196.14	204.4
102611031	191.79	229.87	207.05	255.73	329.9	245.68	172.47	150.6	157.53	108.77	145.91	132.65	154.66	166.65	167.62	196.86	170.77	150.11	128.21	165.08	128.24	185.34	156.16	154.08
102617198	199.1	265.05	219.77	172.39	123.61	134.67	186.38	198.87	170.43	173.58	154.66	168.72	182.64	165.42	172.01	172.7	164.51	133.73	193.81	236.27	175.98	183.22	147.76	156.4
102616913	118.39	105.62	103.29	365.32	370.75	306.33	61.68	48.79	48.01	159.01	293.62	247.95	47.94	41.42	51.5	370.75	291.57	240.98	28.35	18.96	20.73	297.05	303.88	309.53
102625832	194.15	214.04	196.06	192.13	151.72	155.64	175.4	199.57	200.07	156.08	150.32	149.75	223.58	232.12	225.07	131.54	144.13	163.2	183.9	190.72	195.89	135.72	143.94	143.5
102616070	197.58	191.24	191.22	140.88	135.7	144.38	188.27	191.47	195.94	227.86	155.09	163.79	182.62	191.4	209.48	153.63	167.19	181.99	190.46	184.35	175	147.45	171.27	164.56
102626318	122.98	134.73	128.21	267.01	245.95	271.85	106	112.38	103.31	347.23	191.66	244.04	97.25	86.49	88.51	272.29	200.43	205.1	108.95	103.26	104.46	211.48	262.65	225.17
102623692	117.46	130.45	120.76	281.66	204.02	234.8	158.54	140.09	143.66	177.21	200.38	203.77	157.72	165.71	158.34	214.2	217.79	114.15	114.58	130.91	113.53	276.34	247.22	218.07
102631332	166.51	215.15	178.13	224.88	169.04	220.37	178.44	181.58	169.83	175.98	133.79	153.12	165.53	167.4	162.22	186.2	151.26	182.45	159.73	166.98	148.57	194.66	213.83	172.24
102612587	135.15	131.86	140.27	245.08	218.06	224.68	153.49	145.14	152.7	188.97	197.78	196.21	147.22	138.87	146.3	206.32	218.17	187.87	126.83	138.69	126.88	257.8	203.46	207.52
102611677	211.05	164.57	179.95	166.07	160.43	168.07	174.4	169.56	173.56	161.86	169.61	171.05	148.58	168.19	173.28	189.11	196.47	190.07	182.77	175.57	197.38	169.16	168.89	202.85
102623867	126.53	111.87	118.98	224.65	201.85	196.95	163.74	141.98	149.72	208.7	270.53	246.14	149	136.34	150.68	178.21	197.02	180.1	118.19	123.34	107.24	302.69	198.62	227.29
102617392	215.06	229.94	228.18	163.08	136.58	164.32	208.16	213.47	190.48	148.37	173.05	159	170.75	172.96	185.92	140.25	163.47	140.31	194.06	200.76	181.27	156.51	147.35	146.6
102624112	167.69	158.83	162.64	193.97	209.69	203.04	178.9	173.93	176.97	168.31	166.04	161.84	171.04	189.22	193.64	180.24	181.23	174.63	162.14	166.65	160.34	180.41	179.08	167.8
102621370	144.7	143.26	149.1	233.71	212.04	215.04	150.7	147.52	140.17	214.11	209.89	209.9	127.53	130.36	131.07	207.97	202.98	189.83	134.48	135.46	125.33	249.34	211.45	210.24
102630199	146.86	133.33	148.96	242.22	277.18	271.57	137.96	135.75	135.75	160.56	233.22	204.84	142.25	129.12	127.5	212.98	208.37	179.11	119.08	107.07	123.03	240.53	189.85	218
102621671	244.51	269.22	249.02	108.89	124.25	133.59	198.29	217.44	208.34	161.41	118.26	128.93	189.75	179.73	180.1	160.24	144.22	144.22	243.9	250.14	228.3	105.1	130.72	99.99
102630922	158.06	143.49	142.75	215.89	214.84	248.44	140.44	139.09	157.48	237.42	178.15	186.25	136.2	155.53	155.36	234.56	203.79	223.21	150.42	137.97	130.33	179.6	167.94	177.86
102609060	39.31	59.14	40.97	157.39	146.49	149.65	34.83	28.06	34.48	342.18	383.88	296.7	33.27	29.85	30.28	222.12	308.12	196.78	15.83	75.45	16.07	416.31	728.8	427.63
102625929	168.81	183.68	192.26	227.32	195.15	190.36	140.02	157.8	135.42	161.67	206.52	206.31	156.48	142.49	154.32	200.39	219.63	225.74	139.31	154.64	152.19	134.84	177.44	180.99
102628049	184.31	167.28	163.9	189.84	159.19	181.25	218.68	188.35	182.76	164.31	216.12	191.97	154.85	142.76	163.38	156.66	169.31	154.57	169.02	151.89	144.59	220.58	170.6	192.39
102613096	310.11	350.27	301.72	115.77	106.05	184.74	214.77	271.39	226.37	101.93	108.24	161.35	158.2	139.58	140.8	90.63	132.42	118.94	246.95	240.66	247.93	35.55	105.72	82.31
102615305	124.53	147.41	136.91	94.28	88.71	90.74	129.54	124.78	125.54	295.54	309.66	209.2	125.09	126	130.11	209.58	319.04	208.97	115.23	115.4	113	284.44	258.03	303.61
102618707	375.76	353.31	374.86	24.83	18.95	15.9	289.51	305.34	290.66	22.83	31.54	17.84	288.24	280.61	287.24	29.11	34.23	36.77	355.95	353.73	361.55	3.26	18.21	10.9
102610592	159.51	145.51	154.92	207.96	188.73	200.65	163.95	143.62	139.44	224.07	194.65	205	132.84	137.66	158.04	193.01	197.42	232.48	136.19	122.94	130.29	210.09	199.08	200.94
102625854	187.22	148.55	167.41	171.82	171.12	164.55	183.18	179.47	175.9	171.45	179.56	178.93	164.65	178.87	187.4	174.7	179.62	173.51	176.72	160.67	172.71	165.56	177.12	182.47
102622193	132.28	131.38	132.95	239.74	262	262.71	131.47	135.02	134.52	193.85	178.49	171.72	123.23	127.47	137.92	233.36	215.33	207.34	125.27	137.77	135.98	173.71	233.35	203.04
102623321	133.84	182.52	154.07	206.88	175.8	212.19	155.91	149.77	153.34	197	165.17	203.27	153.48	137.68	136.43	198.88	203.42	208.79	142.41	165.03	143.06	221.33	187.96	165.98
102611503	0.41	0.19	0.1	224.8	328.47	271.09	0.64	0.29	1.72	135.13	284.07	399.98	0.44	0.45	2.43	345.22	393.63	535.2	0.25	1.23	0.25	413.17	307.64	503.95
102623448	148.9	145.49	149.64	180.23	185.32	160.18	168.84	178.46	165.49	253.2	161.4	191.44	197.86	178.33	194.18	141.97	146.31	251.02	126.85	136.39	152.14	171.01	153.38	209.34
102608169	194.01	188.67	200.44	32.84	35.42	31.13	176.18	195.28	184.14	189.16	165.77	161.69	219.41	249.64	252.5	117.02	153.1	140.66	242.05	217.91	255.59	140.77	192.16	211.26
102608354	311.86	294.16	321.36	42.28	35.34	29.45	278.7	281.11	279.08	24.48	36.49	28.05	277.74	313.43	320.42	35.52	39.47	30.02	355.19	357.71	375.68	17.16	35.02	25.23
102618504	153.04	176.9	154.19	206.43	165.18	197.95	144.32	153.3	136.84	199.24	182.03	205.68	144.09	136.64	139.88	189.23	190.6	208.27	137.53	152.18	141.31	188.01	232.23	200.69
102613950	70.57	104.52	81.32	96.85	89.1	91.16	46.51	50.56	46.93	372.79	358.1	416.18	47.58	48.67	53.14	244.09	245.08	242.63	56.26	58.7	55.11	350.59	462.18	443.3
102606705	180.54	203.49	191.5	174.07	158.06	171.85	195.08	194.55	190.2	148.21	163.44	170.11	196.48	174.8	191.79	134.17	137.29	133.22	182.29	185.27	162.59	194.01	137.72	160.05
102612348	49.11	44.92	44.04	296.82	314.76	260.35	70.07	55.72	68.75	176.13	249.74	265.77	70.6	64.87	74.39	269.73	252.76	185.93	46.91	56.96	37.79	439.27	302.97	428.67
102610792	161.41	206.12	178.04	201.36	187.33	203.58	139.01	141.38	133.24	237.11	177.36	207.35	110.28	100.36	114.61	224.67	207.72	196.56	117.22	147.61	118.66	194.7	216.42	204.05
102614810	136.45	145.75	139.28	225.45	213.98	236.01	145.28	143.75	132.06	217.92	189.34	204.71	138.76	129.33	140.61	201.28	200.19	199.68	117.7	128.89	121.03	206.41	214.47	193.48
102629227	130.44	124.59	129.42	227.95	215.35	232.88	157.31	136.43	152.5	194.08	168.19	187.48	146.55	134.03	130.86	209.08	213.92	233.71	123.54	115.03	123.36	245.65	179.18	205.19
102609608	168.3	140.74	160.68	210.73	196.19	195.68	150.59	134.61	144.16	177.88	201.82	212.89	137.91	138.23	166.44	184.86	181.78	198.02	136.88	133.18	136.79	174.73	227.85	201.57
102609388	199.63	255.95	200.58	139.54	126.88	127.81	190.69	195.08	213.79	160.71	95.13	93.85	235.15	260.5	228.24	105.67	112.4	135.01	214.22	256.3	218.77	131.36	99.82	107.39
102627612	197.14	196.82	196.46	48.3	37.54	28.08	152.14	158.22	143.31	215.18	286.3	257.93	137.84	165.59	179.15	160.41	218.69	160.35	152.42	140.85	134.17	177.71	294.79	264.94
102630591	175.63	193.66	173.12	146.54	129.75	131.63	184.68	190.02	176.04	200.99	153.71	150.48	186.7	214.72	204.9	140.25	168.02	150.31	188.97	221.37	181.24	146.99	152.79	140.04
102629862	202.86	204.49	204.76	138.8	148.58	165.24	186.73	195.59	182.18	154.92	139.43	151.43	197.26	192.96	195.08	163.9	151.26	163.36	189.77	182.79	190.69	112.27	153.98	131.49
102614391	34.01	73.49	38.54	63.29	46.7	34.24	21.85	22.46	29.91	431.84	370.18	318.68	15.53	22.8	18.23	272.64	331.14	244.32	16.83	24.58	15.15	586.4	527.32	525.5
102621787	296.67	172.05	211.75	50.92	51.3	71.87	261.71	233.33	236.45	109.73	224	159.78	184.68	201.15	204.66	75.83	133.03	119.64	223.08	107.78	184.87	107.44	273.87	189.56
102620751	124.63	132.61	127.68	223.82	206.2	204.63	158.37	153.14	149.8	186.07	218.27	198.93	144.1	139	143.3	179.71	181.73	165.12	128.9	133.57	117.72	257.54	195.89	213.75
102608975	199.34	185.89	218.98	171.59	173.89	156.86	174.54	176.16	176.08	185.01	117.16	131.11	181.63	183.59	180.65	158.75	158.64	178.12	196.19	199.82	190.92	123.26	138.52	123.6
102612914	126.17	132.22	126.09	274.89	212.29	251.5	135.2	115.84	126.36	260.81	183.1	214.64	117.81	98.3	101.8	196.65	206.7	191.91	94.54	107.24	96.2	267.79	203.62	235.21
102619242	150.35	159.07	142.24	202.72	230.27	217.67	159.26	152.5	157.34	173.9	176.68	180.83	144.15	139.28	146.71	210.16	206.45	178	130.3	139.55	124.88	185.37	191.23	176.88
102616006	79.59	93.15	86.42	276.2	276.83	256.76	90.82	94.78	96.12	243.88	206.24	247.82	100.82	90.48	102.62	228.51	228.04	278.6	82.07	94.75	86.03	285.55	221.82	227.36
102622663	177.61	157.41	166.28	155.6	156.78	169.52	180.84	176.7	174.36	191.75	160.17	175.03	189.95	191.81	192.44	160.81	148.24	173.56	167.06	164.09	173.68	151.91	153.91	162.25
102627746	130.47	153.36	149.64	212.98	180.74	201.58	122.65	123.61	111.18	289.32	175.04	224.01	114.12	99.79	107.16	236.82	193.89	305.94	114.98	117.01	120.66	196.77	200.75	187.92
102617102	98.69	86.84	97.85	238.47	281.33	232.8	117.93	109.74	111.44	227.42	234.2	241.65	118.14	115.55	122.81	231.26	205.89	223.92	105.51	103.61	101.62	206.78	241.16	215.33
102630830	137.22	128.24	136.51	236.35	240.59	196.12	142.21	129.83	138.68	169.96	195.51	193.57	137.7	126.92	140.59	189.53	213.31	186.69	120.62	127.69	125.74	245.29	203.69	206.6
102627878	573.88	593.31	515.09	65.24	49.09	47.94	298.67	278.44	200.38	70.79	7.02	15.91	101.41	83.4	75.87	126.66	101.86	143.57	217.36	154.88	261.84	35.23	36.06	14.81
102621912	189.8	222.05	181.26	175.78	142.58	183.19	163.4	166.08	160.57	164.67	162.21	184.41	150.13	133.41	146.32	175.17	159.95	148.21	159.09	163.7	149.38	221.5	178.5	186.71
102622955	244.2	243.81	240.61	230.1	171.22	149.52	172.67	190.56	186.31	73.51	113.71	112.88	182.01	257.89	224.9	149.3	244.81	144.67	104.85	123.17	133.85	196.81	75.5	100.59
102616866	119.25	112.86	117.49	183.79	180.18	188.02	126.76	118.79	134.63	206.53	213.13	197.84	135.09	130.95	141.93	212.34	213.34	181.56	116.83	116.01	128.19	231.73	343.33	214.68
102622673	168.26	181.32	173.11	177.18	185.54	194.46	162.24	169.37	154.9	193.89	167.62	177.4	155.71	151.66	156.33	177.08	173.84	170.84	155.8	158.35	149.74	170.73	172.82	165.66
102607382	90.09	95.53	98.92	303.95	264.92	265.43	93.66	84.97	86.05	252.88	213.21	242.04	85.89	76.08	81.18	243.96	231.02	241.38	76.29	76.97	76.44	260.87	260.14	256.8
102629283	141.36	166.37	151.29	213.02	191.56	231.15	135.66	145.37	139.72	161.5	234.51	227.04	129.6	123.13	131.43	205.88	211.14	165.49	112.98	110.59	99.51	200.53	199.88	226.24
102609506	153.76	193.89	160.75	212.88	178.47	198.77	170.54	167.89	155.22	166.71	184.68	187.3	142.63	128.36	135.97	169.54	191.88	163.24	153.16	163.01	139.17	203.68	158.45	174.41
102611820	205.1	244.77	199.08	188.57	132.42	159.16	200.95	209.55	187.82	162.35	140.34	132.05	170.27	191.84	187.35	106.7	114.41	119.95	169.25	182.63	171.9	174.89	148.74	152.02
102623970	140.68	142.47	138.35	231.96	257.51	219.66	145.71	135.35	143.18	175.51	169.45	175	131.37	134.68	141.18	230.09	209.65	184.2	128.95	133.6	123.12	180.98	203.43	172.67
102618444	158.35	142.64	152.85	197.74	163.18	178.57	173.59	158.43	164.14	152.17	199.42	201.34	163.57	157.4	158.5	165.01	161.94	163.36	136.8	161.99	138.07	220.92	182.17	184.9
102630684	161.34	225.76	176.3	209.14	177.6	204.74	159.09	174.38	161.12	177.01	171.42	174.78	161.73	146.26	136.16	139.26	137.89	136.3	142.43	164.75	139.45	198.75	195.02	163.88
102613099	109.56	116.89	111.66	247.38	234.71	247.82	140.26	118.62	136.42	138.92	146.27	144.48	163.13	148.01	166.45	287.82	256.6	223.63	105.61	117.24	121.55	241.15	130.07	167.73
102631435	171.42	200.94	175.24	175.79	127.03	168.79	194.34	188.64	188.65	120.32	112.29	129.05	199.23	220.18	235.52	124.79	140.29	156.76	192.3	192.71	191.43	131.23	137.45	144.71
102621096	144.12	162.53	155.73	228.18	148.09	200.94	147.4	153.28	148.75	211.97	174.4	191.1	158.92	141.72	154.26	148.99	157.67	208.22	138.8	147.95	155.18	162.74	188.75	182.07
102618989	102.15	87.55	99.88	263.21	306.9	275.97	79.6	73.41	72.75	212.96	211.65	218.99	83.21	73.75	83.15	294.59	264.16	303.68	58.43	60.84	76.41	213.49	233.53	260.6
102611330	138.08	142.97	110.93	250.74	192.81	195.36	135.52	120.86	122.68	92.89	206.61	203.19	123.9	103.73	130.06	137.54	169.05	136.53	121.34	129.89	116.65	389.51	241.21	290.74
102607686	137.86	145.06	135.3	208.09	240.78	189.18	160.11	156.04	162.15	124.26	142.47	141.06	172.69	187.33	180.84	188.87	195.22	156.08	154.2	163.69	148.58	175.16	176.38	156.29
102624895	130.01	108.65	126.88	212.74	230.73	216.25	143.86	129.84	131.47	203.59	201.27	204.55	129	118.49	134.01	227.58	217.94	214.77	123.22	109	118.2	164.96	209.24	189.61
102627606	201.98	168.53	193.72	153.83	120.82	136.05	180.16	174.09	165.42	175.87	138.61	141.68	162.14	156.83	156.69	157.39	152.15	180.01	185.71	175.46	186.18	168.71	165.56	177.17
102621417	0.52	0.72	0.34	373.13	564.35	359.01	1.19	0.63	1.68	226.87	127.82	119.27	1.63	2.23	1.49	320.61	212.31	265.45	0.3	0.4	0.56	742.96	136.9	510.59
102619953	53.08	65.43	52.45	268.56	320.87	235.56	86.02	80.2	86.07	234.36	219.38	223.91	106.09	87.01	64.86	291.96	266.08	247.84	66.34	90.02	67.67	289.33	234.49	228.92
102614619	130.41	130.62	134.67	212.05	229	266.43	143.62	130.5	138.03	179.95	186.21	194.39	129.74	121.08	122.26	216.78	211.73	194.91	110.86	102.92	96.68	195.93	191.19	195.14
102610744	14.56	9.37	11.06	527.43	605.63	438.03	10.92	10.8	12.95	78.13	180.93	178.35	14.17	15.78	17.43	302.4	292.98	158.34	15.28	19.45	14.34	416.73	350.19	266
102607114	117.07	102.67	122.03	208.3	274.28	229.27	120.18	114.98	121.3	142.57	195.3	191.23	120.12	138.12	158.91	175.85	193.51	191.46	113.71	127.36	119.68	250.5	174.84	246.53
102624359	260.33	283.24	285.51	71.28	53.92	69.56	245.28	246.73	234.04	65.24	73.92	73.85	234.54	233.89	243.55	70.25	69.89	64.49	292.56	292.36	282.39	61.09	77.24	62.85
102616688	195.87	212.25	200.74	155.99	123.98	185.42	198.39	186.01	182.24	147.68	137.15	129.62	157.17	165.47	156.14	160.43	144.23	149.18	181.72	183.58	168.36	138.51	150.37	134.37
102609051	161.85	167.15	155.88	139.62	157.28	122.58	166.59	177.78	169.46	128.99	127.31	114	186.38	196.06	191.92	138.74	170.89	136.49	192.7	184.67	193.48	171.85	226.78	162.36
102619943	179.08	178.59	195.86	166.73	142.97	155.06	168.47	172.09	172.14	197.88	140.94	159.31	152.31	147.83	150.48	144.96	144.63	146.97	180.27	178.99	178.05	153.52	160.38	166.59
102612237	151.7	192.76	156.8	228.39	170.86	176.06	161.64	161.52	160.9	147.13	149.14	151.78	162.75	167.89	161.22	132.68	176.51	139.4	132.03	152.77	136.25	216.38	181.85	161.26
102630187	109.13	105.87	107.09	256.52	304.03	256.33	121.22	103.91	109.13	152.34	222.22	200.35	109.82	102.93	109.1	228.86	206.07	170.98	103.93	97.19	100.16	214.81	228.96	207.01
102622229	318.69	326.77	339.95	49.44	40.61	53.96	262.41	290.72	275.67	44.79	34.59	31.11	231.63	207.99	200.73	56.71	51.91	72.33	309.3	322.93	306.99	21.05	48.35	29.04
102621218	122.9	125.28	124.32	227.15	202.64	201.3	129.24	118.84	121.68	196.72	208.04	201.42	132.43	132.44	142.04	199.57	198.25	191.67	109.21	113.02	109.84	195.43	209.41	211.67
102625452	254.21	331.79	282.15	54.76	47.65	59.49	225.77	234.66	212.74	103.21	70.23	64.11	243.31	242.27	269.32	59.68	63.06	53.19	257.31	298.41	271.55	68.34	80.59	75.8
102612588	6.56	7.83	5.63	471.64	473.91	348.62	5.77	4.15	5.14	271.84	152.32	157.83	1.67	3.69	2.13	414.19	398.43	416.23	3.77	4.17	2.43	214.31	306.41	237.66
102611703	117.74	132	125.24	228.06	235.96	209.59	139.97	140.54	136.18	204.95	167.07	176.76	147.25	140.08	139.94	165.58	165.32	164.18	129.47	143.35	126.08	193.37	208.66	174.23
102615670	162.45	198.73	149.33	189.8	175.7	170.36	166.25	159.34	165.11	168.16	154.85	160.95	157.75	158.23	156.03	147.36	157.37	142.68	146.95	166.06	140.93	200.37	156.46	145.81
102620015	151.2	128.59	143.2	170.22	170.24	176.93	160.17	144.74	155.15	154.03	176.64	185.21	158.55	153.68	157.42	181.51	180.16	194.74	133.74	129.47	139.76	178.23	183.27	187.74
102612154	102	83.17	97.56	172.8	176.73	228.75	90.42	93.75	100.4	360.01	169.36	202.43	109.66	113.2	109.64	211.84	182.68	281.73	103.36	98.34	109.43	225.07	225.41	245.01
102622391	324.69	243.45	251.29	15.76	32.44	19.35	320.95	310.41	338.74	9.13	16.33	12.94	320.56	357.6	374.68	14.71	20.58	10.84	313.01	242.93	297.27	14.03	21.07	9.91
102615250	165.73	222.6	176.44	156.38	135.3	151.11	170.03	182.64	170.92	156.46	137.27	156.68	165.42	151.35	150.93	159.18	150.47	129.72	176.81	186.74	159.99	183.07	149.93	146.42
102618663	311.15	300.15	314.3	43.71	28.07	35.79	248.02	291.01	253.83	83.3	41	46.65	215.95	243.15	247.94	28.43	32.88	57.85	340.68	316.09	313	18.84	50.22	25.99
102629583	122.33	158.33	135.74	236.65	179.46	173.43	156.71	144.49	132.87	203.76	186.07	215.67	118.46	129.41	139.8	176.57	191.43	170.35	110.05	119.78	113.69	239.06	144.19	189.04
112496318	112.61	108.44	104.15	186.22	199.2	235.9	81.21	89.5	73.77	198.01	290.66	280.38	81.12	88.19	98.45	289.01	287.12	323.47	65.4	64.69	60.38	130.55	228.1	207.26
102624620	112.39	143.96	114.54	202.44	231.72	192.11	131.2	121.68	126.14	188.14	201.53	178.28	119.85	125.92	134.57	186.68	225.53	159.97	97.4	105.37	92.16	256.73	222.82	206.2
102614001	170.64	226.74	184.96	156.44	161.92	156.92	157.88	165.94	164.41	192.42	119.74	144.59	164.89	152.71	147.91	161.02	148.72	134.6	152.05	169.33	142.07	177.1	165.96	152
102617089	98.43	69.76	91.08	260.54	461.53	914.31	49.74	52.74	52.52	70.47	71.13	77.83	31.62	22.78	32.86	351.72	198.63	252.59	74.69	61.28	62.14	210.16	92.87	206.89
102613180	194.78	178.37	191.68	157.31	148.47	153.59	187.18	170.39	160.67	144.05	140.32	151.82	156.75	146.4	149.08	162.38	154.33	148.64	169.33	155.22	167.59	190.54	132.14	157.12
102618708	146.95	178.97	159.04	187.31	146.11	174.51	145.41	153.72	146.49	183.95	171.33	185.2	137.66	132.34	153.36	154.11	163.84	142.93	138.22	148	147.29	204.08	180.18	182.05
102623838	114.04	127.92	115.25	174.67	155.91	189.48	125.62	135.57	125.83	236.91	209.07	227.65	130.8	123.33	137.27	155.45	166.4	184.19	101.75	116.1	114.69	233.83	252.35	208.72
102612720	219.63	228.46	221.44	73.98	57.24	80	176.86	186.75	205.55	117.49	98.73	107.21	206.02	269.16	246.26	84.34	123.42	88.57	205.2	232.73	236.19	97.36	180.05	117.78
102615735	177.97	221.31	209.08	111.25	117.09	99.99	225.3	230.62	229.52	73.47	71.21	70.58	272.47	285.25	275.14	93.84	96.75	86.02	204.46	241.81	211.93	106.44	67.15	79.13
102608412	187.33	216	205.81	128.72	119.57	134.88	170.58	183.29	176.37	187.66	142.84	143.84	163.56	158.45	151.03	145.9	139.88	157.5	188.98	194.27	175.52	119.55	128.11	136.39
102623345	166.44	149.89	166.47	154.4	171.15	188.13	178.74	166.18	162.61	166.52	169.78	153.82	144.16	150.36	161.05	173.78	183.12	177.29	157.06	127.65	127.6	168.7	118.8	168.33
102618095	198.37	151.22	172.84	133.87	94.97	129.8	230.08	199.04	202.42	100.23	145.37	146.11	192.56	183.16	216.9	103.41	122.08	118.44	203.73	187.44	188.78	137.44	139.41	153.03
102614876	110.65	122.79	111.89	225.04	223.4	210.01	142.18	130.63	139.99	147.86	198.3	194.46	140.93	140.93	159.76	201.88	199.7	157.08	112.6	122.51	102.9	186.85	178.05	189.76
102619537	162.37	163.13	155.33	168.06	148.73	169.63	157.88	175.95	178.73	150.56	146.66	150.78	163.8	153.81	153.99	160.05	166.46	145.37	177.05	164	162.95	168.95	139.96	161.38
102629016	192.46	239.47	176.11	144.67	97.82	149.62	226	168.92	175.82	127.65	180.86	105.79	146.23	115.4	128.82	193.17	159.91	141.63	182.63	168.15	183.94	158.6	105.37	171.82
102628863	147.07	125.36	134.71	176.47	186.61	213.23	141.63	137.33	135.58	174.53	166.56	152.88	128.93	133.41	139.44	191.38	202.29	196.31	137.64	136.08	132.04	188.14	173.54	184.1
107177475	157.38	163.22	156.74	186.8	190.72	173.31	174.67	153.97	146.79	155.79	174.08	185.31	141.35	127.68	140.21	167.8	179.07	160.61	132.38	130.19	128.29	188.41	164.91	152.37
102607525	142.32	155.3	136.72	162.35	135.41	160.41	165.49	162.94	163.86	203.11	185.11	191.31	186.98	144.14	156.45	165.67	173.08	214.11	116.97	142.77	123.08	137.44	123.77	179.05
102620754	197.18	155.89	195.24	132.03	141.68	116.46	196.83	184.09	202.33	118.03	139.8	144.61	229.1	203.25	243.1	109.26	116.82	118.92	171.97	144.73	160.26	118.02	133.1	153.83
102627667	125.12	132.71	128.1	216.66	212.95	208.91	142.2	135.03	138.65	140.56	170.07	171.73	142.9	140.21	149.64	164.67	185.32	167.69	131.4	133.69	122.3	203.33	174.07	179.65
102611647	128.59	127.55	124.05	184.35	193.32	204.33	128.8	141.81	125.22	179.88	173.94	191.4	132.53	128.87	137.59	185.84	205.64	190.87	137.45	123.11	109.86	184.38	188.33	176.64
102617774	154.54	135.7	138.42	204.85	207.92	233.31	147.61	126.92	130.38	194.07	151.75	175.39	120.52	116.09	123.19	185.04	157.11	200.32	109.57	105.62	104.75	206.94	184.28	188.87
102628277	170.66	162.95	170.03	149.93	126.74	135.16	156.65	149.64	161.6	148.73	187.82	165.69	193.9	197.31	189.3	121.55	137.24	140.6	165.65	175.13	178.02	158.01	111.35	149.39
102621590	242.43	306.28	289.64	59.84	47.68	62.66	218.36	249.13	222.2	53.98	54.16	52.45	231.11	268.35	246.08	56.9	58.09	60.05	272.59	313.97	305.32	35.15	47.84	43.62
102623114	115.73	118.97	116.01	190.48	252.05	201.52	122.87	115.37	120.4	151.02	214.02	203.65	149.24	140.16	161.97	199.65	186.71	165.95	95.01	97.69	94.63	187.18	177.07	210.18
102625014	116.06	92.04	101.39	164.64	168.79	135	96.24	96.05	92.62	218.47	266.52	250.64	123.3	138.32	150.87	218.56	248.61	222.22	118.78	102.07	126.47	147.88	179.68	210.38
102628872	138.49	205.6	165.12	188.95	148.72	158.67	145.97	147.33	142.8	265	151.44	171.61	121.37	113.65	127.36	154.19	142.95	162.36	132.71	148.47	129.51	195.35	164.77	154.78
102611808	340.97	283.82	355.71	16.72	10.83	22.78	255.17	211.28	286.87	63.03	28.31	52.85	210.95	200.62	206.61	24.68	12.19	224.87	337.59	259.6	281.96	6.66	75.11	5.52
102617355	97.31	110.61	101.8	222.64	205.91	229.81	113.45	101.44	95.78	195.27	216.6	221.64	107.77	94.24	114.19	217.03	206.94	196.94	84.42	92.71	79.96	228.4	217.09	220.7
102622258	25.16	57.27	37.31	75.18	73.9	52.83	6.81	8.64	9.87	332.57	451.15	463.06	5.46	7.26	5.62	307.96	332.42	290.78	5.69	7.19	5.43	401.92	321.9	484.77
102607693	131.23	136.84	135.77	176.24	180.64	195.43	145.07	138.89	137.85	230.65	155.94	159.9	139.45	137.76	141.4	183.49	178.25	203.17	133.5	123.29	126.96	166.37	154.01	155.98
102619471	112.38	88.5	110.1	213.95	242.95	169.09	108.88	102.49	103.21	208.78	212.75	213.91	109.19	100.18	106.49	251.11	225.91	233.27	99.65	84.31	97.35	176.73	205.3	190.49
102624957	149.17	126	145.72	171.84	190.94	191.89	145.37	137.86	138.45	190.26	180.77	176.79	135.7	121.43	122.48	183.36	176.42	193.91	153.26	117.9	132.32	153	158.76	170.99
102618386	147.73	151.43	147.1	165.19	159.81	149.23	166.16	161.39	164.24	142.32	158.17	161.91	154.73	157.62	149.2	153.85	159.46	159.48	151.52	160.7	167.48	162.45	156.06	156.39
102611620	193.36	244.55	203.21	124.15	123.21	125.46	179.6	196.86	185.61	127.22	102.7	97.25	187.76	179.61	181.69	113.16	112.52	103.57	190.98	221.94	193.63	144	116.76	109.83
102616010	96.04	139.4	118.09	276.97	233.95	214.72	117.42	117.04	109.19	171.14	175.51	181.69	124.21	102.61	124.89	154.71	169.3	125.71	94.94	116.78	97.81	259.88	215.42	217.4
102617245	151	148.95	150.92	154.44	185.38	167.98	176.57	170.55	175.63	116.97	132.27	126.58	167.85	174.46	182.58	147.04	164.82	145.12	158.3	168.58	158.64	156.68	129.87	138.95
102626568	189.31	179.11	193.35	113.08	100.8	111.48	195.55	195.36	195.92	109.54	138.42	128.35	211.74	198.91	212.54	111.98	120.16	121.62	193.88	177.68	207.62	105.36	111.01	123.04
102614762	278.01	328.58	250.37	49.93	41.9	43.74	322.11	293.39	304.79	50.98	41.33	43.67	261.85	228	220.63	33.32	48.03	58.48	233.53	245.1	210.49	82.29	22.53	46.1
102625208	44.41	34.97	41.58	229.63	303.95	379.02	36.11	36.17	37	241.71	171.67	201.33	32.27	43.7	40.58	315.68	273.84	417.4	38.33	39.41	35.38	181.79	253.56	309.16
102608880	94.67	88.3	92.09	221.73	193.57	251.42	94.47	95.76	98.69	204.44	220.3	237.27	97.65	89.88	93.29	197.02	193.18	219.42	84.88	83.89	86.41	227.79	218.4	244.38
102616924	150.91	186.06	150.6	177.06	174.38	185.98	156.27	165.28	150.25	166.53	143.54	149.06	144.71	132.55	134.15	158.87	173.08	151.11	134.46	130.27	128.23	168.02	154.72	158.9
102619825	219.24	197.33	232.8	81.98	65.94	77.69	189.84	197.71	191.92	119.4	115.65	104.95	202.99	200.37	215.79	107.75	100.64	181.37	213.12	227.66	235.14	63.02	86.67	95.8
102617109	203.88	205.11	203.04	106.7	128.48	123	187.64	196.34	191.24	102.67	112.56	104.7	207.18	179.21	186.56	135.73	125.56	116.3	203.29	185.67	193.15	112.85	99.76	113.7
102609378	120.69	127.95	122.91	221	212.73	189.96	146.07	130.1	139.04	194.01	168.39	177.74	144.83	117.68	117.69	158.41	149.78	171.4	99.42	97.85	104.69	254.55	161.71	194.39
102618190	113.75	120.64	112.61	217.07	211.29	218.2	108.14	102.37	103.4	174	172.23	176.56	119.18	115.34	116.72	226.73	232.06	272.3	94.15	93.15	100.21	202.07	152.76	167.78
102631281	136.19	207.25	142.57	161.52	155.11	172.38	209.43	195.63	203.12	112.33	105.82	103.38	185.66	179.08	189.51	132.17	125.91	99.56	162.96	188.43	178.03	138.13	117.23	115
102625587	199.85	165.57	202.95	123.13	115.5	136.99	158.46	160.66	153.03	189.66	141.2	146.94	133.39	133.42	153.05	162.78	144.42	150.21	175.62	177.03	161.11	130.13	152.04	139.17
102611240	222.16	258.57	247.31	102.12	92.62	102.59	207.33	206.46	200.52	98.59	102.65	106.74	185.57	170.56	175.32	99.94	104.38	113.86	211.31	233.11	206.61	74.69	90.49	89.64
102631252	166.13	215.2	191.16	156.78	127.91	161.27	171.69	193.59	162.22	145.56	129.26	127.54	154.51	130.95	139.24	145.33	132.59	115.36	167.94	183.44	156.28	159.63	138.36	129.78
102627810	102.1	89.78	91.39	175.19	209.63	208.45	138.48	124.58	124.76	187.19	148.31	179.78	116.57	131.04	129.11	196.55	162.03	233.06	92.71	84.55	88.01	237.79	207.45	238.53
102623985	203.71	173.88	198.88	85.03	92.75	87.72	213.73	204.09	209.18	84.89	75.27	82.92	244.82	246.79	265.75	100.85	109.03	104.72	199.18	214.32	210.73	115.38	87.04	85.94
102622249	153.29	161.07	154.25	148.26	131.56	155.22	149.39	153.04	149.31	186.62	157.48	155.61	151.45	125.73	129.13	171.08	177.51	172.68	143.37	142.48	147.14	162.8	154.99	157.15
102578013	128.48	147.52	135.19	201.94	186.96	206.1	141.07	143.64	147.86	153.86	141.67	140.67	144.32	147.27	145.59	168.16	174.88	182.71	131.16	153.37	138.62	114.01	187.25	126.91
102623505	165.5	182.51	170.77	142.84	141.61	151.29	159.4	176.18	164.7	148.4	131.41	133.29	163.11	152.18	148.28	150.72	146.95	135.03	158.95	168.19	153.8	160.9	140.74	141.93
102629753	23.5	74.71	35.38	103.89	75.93	62.15	4.17	4.6	6.82	308.61	341.28	347.02	3.62	3.21	2.61	346.5	395.81	255.88	2.12	2.6	2.08	583.83	155.68	543.76
102629664	144.19	135.87	140.5	177.59	179.73	168.99	165.12	147.62	143.04	182.81	161.44	168.32	133.95	145.73	142.12	157.96	161.11	183	138.68	125.41	122.98	163.9	146.96	141.77
102626851	91.28	119.71	93.16	127.98	114.88	129.56	104.96	106.06	93.09	335.04	241.18	213.41	114.28	109.59	102.32	210.1	216.76	182.42	69.1	73.11	54.37	332.47	149.12	286.67
102619225	190.9	173.88	182.39	142.56	115.62	121.18	171.17	162.31	168.42	123.99	132	124.26	162.01	162.26	174.88	130.44	139.65	133.58	187.01	191.5	183.8	130.05	123.39	143.14
102619984	74.08	71.85	58.9	242.79	304.26	242.43	63.21	52.67	56.39	163.91	254.05	208.72	73.51	69.74	75.85	316.6	300.8	235.87	32.5	38.34	37.47	231.63	244.93	214.47
102620496	264.62	262.87	268.5	70.02	57.25	67.4	217.43	243.08	232.32	68.16	81.46	78.32	218.63	194.82	188.69	68.48	75.5	95.89	223.53	223.98	239.07	70.8	69.34	78.59
102618171	181.75	199.31	176.55	115.59	99.95	101.79	174.44	187.81	186.25	69.11	138.04	138.47	176.51	181.16	191.79	104.62	113.93	105.28	205.97	218.12	194.56	128.15	90.3	174.48
102616535	176.99	199.26	187.12	157.36	140.05	152.53	155.42	157.84	145.81	160.77	128.9	135.72	137.98	142.14	143.3	157.27	154.72	134.18	158.78	166.96	161.47	126.03	140.33	132.17
102610323	140.96	156.03	153.93	188.29	162.03	168.33	143.15	148.44	153.4	166.18	149.22	161.14	155.33	143.02	139.63	135.41	135.35	158.13	151.06	151.94	154.95	135.35	164.08	133
102578011	74.4	74.05	73.01	46.36	48.15	52.19	85.65	81.53	76.43	253.39	312.67	314.42	69.99	77.4	78.94	174.66	191.63	165.48	76.11	77.75	72.44	410.55	328.59	431.95
102618286	64.91	61.98	62.15	228.97	201.56	265.72	89.59	86.7	81.75	278.15	188.74	202.6	78.5	73.04	83.6	176.37	197.59	321.5	60.36	64.17	62.71	263.53	139.14	313.89
102629623	137.45	104.3	116.82	161.4	176.19	180.61	145.87	128.41	129.86	144.11	207.94	172.13	126.18	122.77	143.01	168.6	181.69	186.38	126.28	108.31	124.85	180.28	169.56	203.16
102616325	216.46	266.87	244.03	82.61	76.09	75.77	187.73	205.83	190.89	114.59	81.49	91.06	206.35	205.95	201.3	92.82	83.14	101.45	223.34	237.82	242.97	74.81	64.87	75.15
102609816	154.39	142.88	139.3	176.88	145.69	168.32	155.96	142.8	144.42	223.8	153.2	163.6	138.36	135.43	152.35	146.69	138.37	162.86	141.77	121.23	137.97	153.01	144.08	158.91
102622147	151.25	182.83	147.77	182.18	155	183.34	136.04	142.46	134.79	203.45	152.94	166.71	133.89	127.41	113.99	164.41	164.11	160	125.87	126.37	121.43	166.53	145.03	153.07
102612417	86.14	76.87	80.36	222.23	261.69	250.79	72.98	75.49	75.36	218.13	142.95	167.64	68.3	60.61	63.54	262.62	229.29	301.09	78.77	75.88	83.18	273.35	153.13	257.03
102609372	107.9	132.93	119.52	221.41	199.8	185.06	123.47	121.75	119.14	204.81	151.74	182.87	114.73	105.81	116.01	187.32	178.35	158.49	105.97	116.4	104.08	197.86	203.2	164.88
102624529	16.43	20.12	12.27	347.85	444.67	561.55	48.11	39.72	53.09	132.75	190.82	164.53	53.34	50.6	56.41	239.84	211.42	131.75	33.58	35.83	29.52	282.01	218.43	248.71
102624273	61.29	137.79	87.9	67.44	51.97	58.88	40.27	44.31	46.07	386.11	316.65	344.67	34.41	41.71	37.26	223.83	241.81	234.87	42.17	50.8	51	206.41	482.28	325.09
102616181	111.76	156.08	118.82	240.99	212.15	235.22	115.64	112.95	115.56	163.78	161.23	167.45	123.35	118.02	117.55	168.37	164.31	154.43	97.62	115.24	106.57	177.43	199.01	157.76
102629695	169.88	188.66	175.56	164.37	156.1	158.13	155.79	150.85	132.87	183.71	134.03	152.24	128.59	117.92	130.69	157.8	157.47	157.14	144.96	134.64	121.79	144.87	148.64	143.83
102626297	193.32	198.43	182.19	144.99	132.43	125.65	192.42	195.15	195.93	100.95	103.47	102	182.88	165	166.82	122.78	121.59	113.54	179.89	169.69	180.72	102.46	122.63	114.2
102620491	80.17	76.86	84.89	199.92	195.73	207.38	85.79	83.43	83.35	266.8	212.79	231.5	99.73	88.16	95.08	219.25	209.65	223.9	81.91	74.72	86.62	214.23	186.39	217.99
102613825	163.04	138.17	152.85	139.57	168.22	144.74	166.53	161.63	166.65	118.52	134.09	112.2	157.95	161.55	176.04	141.92	153.11	140.8	145.21	133.3	152	188.04	118.21	170.98
102625215	109.78	114.07	108.74	210.39	194.11	198.94	125.13	118.12	121.63	151.57	180.83	189.28	117.85	109.66	112.89	222.36	204.12	173.24	92.98	100.42	87.65	184.43	179.67	197.07
102610939	159.51	135.79	161.77	157.46	147.85	154.96	141.4	144.76	140.98	217.32	139.61	149.81	108.23	111.37	119.81	185.52	181.6	176.61	154.31	119.58	138.41	142.22	151.97	160.47
102622747	131.57	112.58	115.35	177.52	181.04	197.21	129.85	124.54	115.44	179.6	161.33	190.15	123.82	118.2	130.7	189.8	180.24	197.06	122.31	111.83	119.9	147.81	186.66	156.3
102617231	195.73	193.4	199.26	91.86	78.58	99.86	193.15	197.87	207.63	98.9	113.68	105.85	223.69	203.36	209.24	93.69	101.11	147.36	171.59	172.03	194.23	94.64	86.15	127.71
102623795	167.11	255.53	199.47	145.42	122.66	136.73	162.75	173.67	155.65	156.53	124.02	148.44	133.23	131.5	133.11	146.18	133.55	120.06	154.58	166.83	147.21	122.07	135.14	128.66
102616582	175.19	190.06	168.31	129.12	104.16	120.8	169.29	183.55	167.77	162.79	114.81	137.65	182.37	177.54	165.63	125.81	118.33	135.76	168.83	175.88	184.28	108.34	119.3	114.32
102619143	371.82	391.99	373.22	25.15	17.81	35.26	293.09	294.92	269.98	23.12	22.45	20.94	180.51	188.94	178.36	16.16	20.63	33.51	276.85	284.14	231.51	8.97	19.23	20.97
102619252	42.6	55.66	47.42	53.1	43.23	44.93	37.18	38.96	37.59	326.35	321.55	300.65	33	37.13	34.02	202.57	265.99	184.81	48.03	49.11	45.54	375.15	510.26	451.74
102631468	249.83	225.77	240.48	89.75	79.04	86.08	212.03	203.68	209.34	86.56	86.18	80.55	189.02	184.7	186.78	79.87	81.5	98.89	230.18	221.19	236.54	59.97	92.61	75.14
102624930	156.15	167.12	150.22	169.74	165.65	153.95	153.68	155.93	145.79	160.65	141.01	151.35	131.87	132.47	131.5	157.14	160.01	148.24	129.7	129.84	119.9	169.55	154.82	148.34
102606764	152.92	146.88	150.14	154.09	167.96	155.49	158.46	155.41	154.57	144.27	139.89	133.21	141.45	143.9	144.96	140.68	146.89	146.07	154.81	145.95	150.39	134.54	177.23	142.7
102622535	176.48	194.74	183.49	147.36	133.6	142.15	170.91	171.15	159.77	157.23	100.2	104.44	148.78	147.29	145.75	135.89	131.11	119.45	154.42	163.41	169.54	138.32	152.97	125.45
102618066	228.53	178.63	215.95	66.26	62.89	73.74	196.37	206.21	190.82	107.68	88.75	84.9	179.22	202.74	205.09	101.09	94.44	140.35	251.82	205.71	259.38	62.6	86.36	83.48
102624276	119.23	116.91	116.26	193.7	185.27	188.58	121.59	118.46	109.01	191.6	191.68	188.51	105.54	115.31	126.78	161.41	157.59	176.37	105.38	114.54	106.52	173.88	204.21	183.5
102610474	112.3	119.45	114.11	217.85	161.88	184.52	122.3	111.27	114.68	178.01	178.29	197.66	107.82	113.4	110.66	167.6	164.07	168.53	109	109.58	114.89	193.09	214.5	185.78
102614923	162.16	167.97	180.6	136.62	129.01	134.07	172.48	178.6	172.17	124.62	111.42	123.44	169.04	177.03	168.77	119.78	124.63	127.55	179.95	183.77	177.35	119.72	108.24	119.42
102619396	151.6	168.32	156.38	118.09	107.81	90.94	156.47	146.27	155.56	145.48	151.46	145.94	156.01	158.16	166.39	116.27	133.87	119.12	149.75	173.18	170.44	194.68	153.2	181.63
102625666	166.94	183.32	169.57	165	137.22	167.71	163.83	151.62	146.28	150.99	138.47	144.36	130.72	125.95	139.78	147.5	144.7	150.14	134.41	136.92	132.54	144.48	140.12	150.88
102618414	146.27	151.67	140.55	153.9	172.81	152.6	143.72	155.53	150.41	133.95	157.93	164.52	150.06	147.87	146.65	159.86	167.72	128.48	133.25	132.7	124.54	170.81	128.29	147.39
102624413	148.18	148.29	150.67	166.61	169.78	147.01	162.3	157.72	155.46	129.47	133.92	138.68	155.81	145.33	163.55	142.46	144	137.75	144.59	148.75	148.37	149.31	144.09	128.33
102609040	139.92	116.91	133.29	170.09	172.35	193.33	139.76	121.78	119.01	185.61	184.11	182.76	123.84	110.31	118.74	161.38	176.14	179.68	118.24	95.71	119.59	169.61	153.48	171.17
102577971	229.97	186.77	202.05	101.16	125.11	85.17	238.91	211.44	238.03	67.69	69.51	65.22	184.77	175.27	187.12	90.25	81.8	78.07	195.2	190.47	192.71	148.37	81.69	127.48
102606939	199.46	169.25	195.61	118.99	107.84	110.04	195.12	179.92	190.3	99.64	116.83	114.8	198.29	172.39	191.28	100.09	107.9	128.46	181.44	163.83	193.82	106.99	105.29	106.64
102622003	121.45	125.41	115.7	223.41	153.01	217.56	162.75	149.52	146.74	110.53	191.38	167.12	141.74	162.91	147.92	138.46	138.91	118.79	102.23	114.18	98.28	208	135.26	156.68
102615666	89.09	139.1	101.54	149.83	132.74	126.37	74.09	80.63	78.16	294.85	186.43	181.51	70.63	69.94	70.98	264.46	272.89	291.42	63.55	66.21	63.01	256.84	154.48	267.83
102609155	206.36	214.17	198.92	124.84	107.08	135.97	173.93	180.21	165.27	112.57	115.48	131.23	148.7	147.15	155.78	114.6	123.13	112.93	173.19	176.5	164.05	114.47	120.77	124.21
102629093	142.06	107.65	134.16	166.81	164.73	163.03	128.57	121.93	138.86	203.05	151.89	161.74	137.14	125.04	128.73	162.89	141.87	199.31	128.54	117.76	139.03	165.07	140.36	170.04
102621279	161.37	185.32	175.54	146.62	112.7	147.35	159.74	164.78	168.93	199.61	133.17	125.43	162.75	163.79	165.94	92.41	95.1	134.97	159.33	162.86	175.48	120.73	101.86	122.92
102617885	33.84	23.11	28.31	244.47	321.57	264.72	34.11	28.1	32.28	164.67	272.85	268.13	37.07	38.29	44.47	315.42	267.77	256.89	29.44	26.35	27.22	215.57	294.62	263.2
102616518	143.01	142.68	136.12	125.04	155.28	126.24	158.98	165.43	164.85	109.04	146.91	149.27	168.19	172.89	182.61	137.41	125.82	120.06	154.05	167.8	159.74	150.92	110.4	151.92
102615118	187.41	162.91	175.4	110.59	85.74	108.41	179.57	177.48	185.12	125.37	99.38	108.43	169.13	182.29	178.86	111.37	115	126.63	182.05	201.62	200.14	111.77	119.13	120.61
102617644	164.09	199.79	157.89	128.4	124.41	142.84	159.05	181.2	169.5	135.16	129.71	132.22	166.26	149.21	161.31	124.78	132.98	109.48	164.97	158.48	153.73	136.1	116.36	124.08
102614949	187.66	197.03	193.87	89.43	94.94	73.58	188.23	203.86	188.1	99.08	71.6	84.25	226.47	218.48	198.18	111.75	101.7	107.46	212.49	201.09	236.29	72.75	89.27	71.99
102621055	114.91	129.3	128.07	206.24	187.52	198.61	111.89	111.72	106.61	202.84	144.11	156.16	110.57	104.79	108.94	175.91	172.91	189.01	104.12	111.86	109.14	177.74	178.53	170.53
102622281	197.98	174.27	194.03	98.93	91.63	116.63	180.27	173.6	164.12	130.29	108.23	118.55	151.16	156.77	162.97	128.54	130.69	128.19	187.8	189.87	183.24	125.18	104.67	114.04
102626176	163.35	154.48	156.5	110.9	116.61	121.79	162.17	155.62	158.63	149.07	137.07	143.08	155.29	153.93	162.17	127.4	126.88	130.07	155.5	157.3	161.42	149.97	138.22	160.22
102610420	125.05	180.34	151.32	169.09	132	150.65	155.65	158.89	139.41	165.46	137.36	131.55	146.87	137.15	142.99	121.82	138.13	133.93	130.93	159.86	139.93	151.48	150.49	141.98
102624573	62.63	93.87	64.48	240.44	263.24	237.06	94.85	76.36	72.98	174.03	193.08	227.15	79.49	81.55	84.55	220.48	222.63	130.56	58.67	67.5	52.93	223.12	258.04	205.77
102624450	162.01	173.52	169.28	137.05	127.28	112.89	162.82	171.56	166.06	141.03	116.7	118.71	172.55	159.49	169.32	115.72	115.97	119.67	168.9	176.1	171.21	125.22	120.79	110.39
102622095	131.76	153.01	134.55	156.04	139.29	143.5	137.66	140.46	138.34	120.4	119.76	133.25	139.4	143.93	122.38	184.39	159.54	153.49	140.83	127.71	145.18	191.17	149.79	174.57
102611192	149.94	208.12	157.64	158.45	125.83	144.34	135.74	178.24	166.87	184.4	129.55	146.09	160.74	128	125.82	133.25	137.89	121.44	150.35	142.54	129.95	143.29	102.01	106.71
102608389	157.26	146.02	155.39	131.59	145.14	137.78	153.64	154.93	162	151.29	124.38	126.55	158.1	152.42	151.25	142.44	123.88	130.69	160.01	154.13	156.21	125.46	136.19	128.65
102623739	76.55	73.21	69.99	213.93	210.84	220.5	88.84	79.51	83.64	207.55	228.57	232.95	88.36	78.72	95.17	211.71	203.77	211.42	72.47	80.46	73.52	157.79	207.36	194.28
102630409	163.34	145.46	161.04	100.03	112.18	102.59	188.57	173.42	206.02	107.12	109.42	106.33	222.49	197.31	202.72	110.21	111.08	121.15	164.31	151.96	177.77	120.47	88.13	115.83
102612215	139.04	110.09	124.34	104.77	100.28	123.91	144.93	137.46	132.64	154.56	191.15	171.41	156.93	146.55	160.27	141.93	145.63	160.25	139.6	126.76	148.96	115.03	209.71	170.34
102615705	72.28	68.17	64.85	238.24	172.74	182.29	85.95	73.96	69.24	228.98	162.29	191.31	85.63	53	76.47	227.08	211.16	199.81	67.59	75.73	70.89	278.44	243.76	253.06
102614507	116.16	143.04	132.73	156.75	137.13	143.94	115.96	116.34	113.99	177.81	146.06	180.54	109.72	107.06	128.37	178.7	186.81	166.26	106.76	129.95	114.47	215.17	151.45	177.37
102630441	155.52	150.91	156.23	170.53	138.39	172.04	157.95	138.73	132.82	170.05	148.35	152.58	112.39	120.74	123.77	153.64	151	156.84	129.86	117.48	111.11	139.8	144.44	142.74
102630125	126.68	148.77	130.9	167.96	141.91	174.5	127.21	127.58	116.99	194.82	143.73	154.17	118	110.8	108.56	161.32	149.9	180.11	125.43	117.97	119.87	182.65	140.37	175.15
102609849	103.79	108.26	106.57	161.42	155.42	168.14	125.48	114.12	111.73	117.23	208.73	177.04	118.76	115.93	133.63	166.76	206.36	156.6	117.78	111.43	108.31	183.39	150.76	212.05
102628469	121.23	189.17	142.67	180.98	125.88	153.24	126.26	149.54	129.25	131.12	126.74	150.19	144.75	137.04	150.7	125.35	122.09	166.65	127.14	159.1	139.85	178.66	89.47	171.36
102626787	239.22	244.13	232.33	29.77	21.67	28.38	265.07	273.37	271.25	30.96	34.66	34.92	265.34	264.62	273.27	18.44	27.83	42.7	251.97	243.56	265.19	22.4	21.78	35.02
102620926	272.17	250.16	264.94	37.53	34.09	34.07	237.12	236.25	241.56	58.62	38.04	34.6	209.2	214.41	226.05	40.07	38.15	38.46	249.22	263.41	263.29	54.1	49.92	48.57
102629313	132.04	143.71	146.75	154.78	148.28	179.21	134.18	143.13	138.28	162.42	127.5	137.58	133.36	134.07	133.02	151.57	153.14	145.94	138.41	147.91	142.37	123.68	150.88	130.16
102621018	64.07	78.05	66.79	219.37	253.33	222.35	68.04	66.07	67.79	173.1	221.33	201.23	78.51	81.26	86.56	252.58	238.75	220.72	55.88	61.89	57.72	227.41	128.11	234.66
102624104	129.85	128.91	141.95	185.54	175.34	183.01	129.56	130.16	128.3	128.85	157.29	141.26	132.09	124.62	130.05	158.2	164.93	164.22	122.9	113.22	123.23	150.37	117	154.94
102623909	135.67	122.51	131.96	187.33	184.16	159.06	145.42	135.02	141.37	113.8	153.09	150.46	132.24	134.99	146.6	135.04	137.15	140.49	121.11	117.4	116.73	165.38	151.83	154.88
102608110	84.54	81.13	81.09	222.52	180.96	203.32	125.96	102.53	114.6	150.86	215.02	192.33	114.86	112.56	122.02	123.47	142.97	115.11	76.01	84.54	78.14	291.68	180.09	212.84
102625557	117.25	124.14	107.84	204.43	196.33	168.98	124.83	125.41	127.93	138.11	143.23	138.99	129.12	120.3	124.29	157.84	163.39	129.09	102.08	117.05	110.45	197.76	172.04	166.72
102629999	191.96	233.19	194.18	117.62	104.11	119.66	175.95	182.2	161.01	118.11	102.28	111.75	137.77	132.63	134.64	129.94	117.3	112.32	173.15	168.55	163.66	106.53	115.46	103.16
102628488	157.74	130.59	155.06	119.57	116.21	117.62	164.15	148.74	159.5	132.57	132.3	151.31	160.63	159.05	176.89	111.57	118.68	152.21	159.68	150.88	164.16	92.34	136.7	130.65
102617241	210.36	191.99	213.06	42.43	47.4	46.05	224.24	221.41	221.98	57.05	50.03	47.27	220.13	247.71	269.68	48.66	48.44	51.64	264.29	267.15	264.09	44.04	54.44	42.75
102612130	98.22	116.25	104.57	229.58	169.11	210.05	91.76	105.46	101.62	167.98	140.63	165.38	99.23	86.66	91.75	203.51	210.83	194.26	89.67	99.89	93.6	196.53	157.02	171.11
102618359	219.47	240.08	219.33	119.56	76.46	133.86	193.02	197.2	178.34	132.61	97.29	91.53	150.34	138.66	140.46	108.39	87.51	124.13	144.21	146.77	135.14	118.93	88.12	111.61
102622340	118.71	122.87	129.3	172.47	175.46	206.92	114.21	124.22	123.97	151.17	158.86	150.24	112.84	113.16	121	157.69	164.98	170.8	122.74	125.68	112.55	140.82	145.07	154.35
102612655	162.14	239.99	163.62	137.98	130.69	130.04	144.14	153.59	140.15	133.97	114.19	126.41	154.74	144.11	140.03	119.23	123.98	124.03	146.67	159.42	142.6	126.85	118.27	112.88
102578038	113.54	102.4	107.17	169.32	227	161.63	120.28	106.05	114.67	175.96	169.92	177.38	107.77	110.32	108.47	184.3	170.98	148.82	107.61	96.56	101	167.16	177.4	161.92
102621822	124.38	101.12	120.36	165.04	173.37	161.39	132.07	133.22	144.44	149.55	129.33	138.75	148.15	164.68	174.55	133.67	145.03	150.92	132.81	132.03	131.23	115.52	150.64	134.75
102628237	203.47	233.38	223.57	100.69	85.02	97.53	184.55	188.51	185.79	89.83	85.22	87.1	152.98	153.84	156.56	98.85	103.91	108.78	187.5	199.17	193.45	79.53	89.06	95.56
102609840	143.52	106.31	132.55	163	144.12	173.5	139.2	119.47	118.05	154.09	181.7	166.77	102.39	105.44	122.59	151.94	159.98	169.45	125.44	111.35	110.02	150.52	177.66	153.56
102616031	84.45	86.78	84.47	213.51	237.36	199.4	92.56	86.97	90.43	161.92	179.22	195.26	94.29	89.97	96.08	204.91	185.15	183.46	84.16	83.43	86.5	165.31	214.85	180.65
102606780	253.3	239.27	280.69	52.04	49.08	44.11	236.84	228.74	220.88	29.35	41.61	32.59	232.89	239.47	233.73	44.73	47.87	56.24	233.49	247.56	259.67	19.28	30.11	27.5
102607600	142.22	132.17	131.81	152.13	156.93	170.26	115.04	113.84	123.76	149.15	138.29	143.09	127.03	104.46	113.54	196.62	188.36	168.34	106.99	113.55	128.62	170.08	136.01	154.97
102608259	132.16	131.96	128.37	131.37	120.45	139.26	125.52	128.98	129.98	194.8	169.42	158.93	145.41	136.95	148.01	132.21	138.58	131.75	118.22	113.94	126.26	149.57	181.07	160.05
102577988	208.46	190.38	216.34	81.25	74.19	68.78	224.13	203.83	212.25	65.73	71.64	66.29	213	209.05	202.96	67.49	70.34	74.11	199.01	200.81	219.01	61.85	98.67	71.08
102609645	154.12	151.98	153.14	119	133.17	158.62	140.46	146.09	141.21	131.32	128.61	127.4	121.74	125.54	128.47	177.63	164.15	152.84	147.5	152.62	134.33	118.63	130.25	131.12
102620949	157.22	163.14	155.69	151.46	114.76	120.96	152.89	157.11	147.86	144.44	150.39	153.33	150.4	138.11	148.25	108.34	120.77	124.61	138.44	138.78	133.49	125.87	124.95	144.73
102612366	208.03	201.69	215.51	46.78	43.22	39.4	206.15	212.94	215.77	61.6	53.82	57.72	237.01	244	223.74	50.19	52.7	58.7	242.98	277.34	271.12	42.56	53.3	47.73
102626357	188.47	152.68	181.87	112.78	116.49	116.11	166.02	157.59	164.18	106.71	107.06	120.59	153.2	137.82	139.08	125.09	120.17	134.26	183.32	149.39	179.79	109.65	111.35	130
102610985	183.47	120.12	159.72	86.38	78.44	83.34	187.01	189.39	193.95	71.73	83.29	77.45	183.87	200.85	216.79	97.6	96.39	114.2	234.71	204.19	251.42	78.64	80.37	90.32
102629963	192.92	147.35	180.14	105.19	114.64	110.41	165.65	169.92	169.8	99.65	118.34	107.51	150.07	150.36	156.62	112.56	113.07	122.65	199.1	180.43	189.26	80.2	121.29	106.31
102610491	126.58	144.27	131.43	188.36	154.17	161.3	132.81	122.39	129.36	139.73	142.81	148.83	122.41	126.14	126.05	131.92	138.77	127.67	111.15	136.18	116.26	188.37	164.84	149.4
102626775	32.49	56.45	37.19	41.61	29.25	27.46	16.97	22.23	19.91	322.4	381.24	355.07	13.91	22.7	15.46	213.23	239.97	205.09	21.27	20.76	17.41	355.68	461.97	430.15
102619646	169.24	209.19	184.5	117.4	118.67	101.2	156.77	182.1	175.97	125.42	97.18	113.76	158.56	141.9	141.79	118.09	110.28	99.34	172.21	169.15	168.19	113.12	103.66	104.66
102624375	91.15	127.27	93.11	178.15	153.7	183.11	110.95	116.27	106.85	191.9	185.86	189.12	106.77	102.1	108.6	160.43	150.02	154.59	97.6	102.98	87.82	218.53	160.49	171.25
102612432	150.32	125.49	140.1	139.08	126.83	136.87	143.25	144.44	126.61	155.08	133.25	145	112.33	114.85	118.09	161.79	163.92	178.2	138.1	120.77	153.1	116.36	155.86	144.62
102622997	129.56	119.61	132.61	160.28	157.2	169.28	116.39	120.84	117	173.43	152.72	159.96	115.38	109.18	110.37	173.51	149.71	174.05	126.4	115.19	124.21	120.75	155.72	154.95
102627413	70.1	72.33	64.42	213.12	235.5	204.85	73.4	69.34	75.44	219.49	202.31	193.67	94.8	90.44	92.43	241.24	207.4	198.38	59.64	63.34	62.72	202.93	147.6	176.88
102625635	99.94	77.78	91.82	183.34	183.66	201.02	110.01	108.67	96.3	158.94	174.88	185.55	96.56	105.47	112.89	158.28	173.17	190.39	93.62	89.98	96.62	172.32	184.74	179.66
102608946	145.67	173.79	164.92	129.67	101.13	142.26	151.29	159.26	145.46	146.07	125.2	142.16	143.79	136.66	118.57	123.94	117.78	123.35	136.61	150.89	139.01	134.68	142.14	131.2
107174214	114.92	129.63	119.03	209.72	174.83	212.92	99.3	108.34	101.16	139.81	149.92	141.82	88.71	72.01	77.45	152.99	194.84	173.76	70.7	85.97	73.05	261.29	158.98	210.66
102627998	222.9	192.42	217.38	48.66	56.62	50.71	192.17	195.22	201.64	82.17	82	75.59	189.34	184.29	192.6	62.5	74.57	79.6	207.12	196.9	202.52	60.67	174.56	74.64
102622505	63.16	67.78	65.31	218.03	299.67	258.07	84.86	75.15	68.8	217.03	130.52	134.02	81.59	78.42	89.64	254.7	202.35	200.73	57.43	56.34	51.02	159.64	215.22	181.12
102625195	242.73	289.55	286.08	29.45	21.61	26.87	235.39	239.07	234	28.69	27.21	27.57	194.72	198.56	196.89	21.58	21.54	27.82	302.48	325.59	273.05	12.81	26.8	20.39
102630027	151.04	186.43	132	143.1	165.15	193.07	157.38	232.68	165.05	143.77	92.18	95.4	144.49	146.87	118.09	113.1	110.61	96.35	127.93	122.34	134.05	90.12	136.09	107.53
102624094	136.36	138.76	123.03	117.55	145.7	122.13	167.56	152.17	166.69	99.89	109.27	113.08	155.84	135.85	143.11	134.77	130.91	111.35	122.09	135.91	137.94	217.74	135.9	145.85
102608713	126.98	133.62	130.83	171.22	165.48	149.57	134.79	126.76	126.16	144.37	120.95	138.25	121.03	133.84	138.88	148.88	142.5	146.65	124.58	127.65	110	146.09	148.41	140.25
102612425	15.13	29.91	20.92	64.2	70.84	42.01	4.77	4.11	4.96	252.97	397.84	357.29	3.19	2.81	4.12	261.35	280.22	197.25	3.58	4.04	2.86	386.36	407.47	478.59
102611722	176.17	189.71	178.11	76.24	104.34	74.58	188.53	196.53	211.93	65	75	60.39	179.28	176.76	177.38	67.13	75.67	54.92	188.42	194.38	194.49	128.55	181.56	80.52
102616744	110.99	128.72	117.01	175.66	147.81	154.21	116.36	110.39	116.2	189.03	136.89	170.53	112.78	100.37	110.35	153.23	145.87	141.59	108.53	124.05	113.26	176.73	173.79	160.62
102578044	118.91	132.17	118.9	141.09	180.09	132.69	124.99	118.35	129.61	144.52	131.41	126.11	139.13	149.51	148.58	141.57	134.87	127.22	119.67	135.89	126.47	161.58	169.88	138.56
102630423	132.74	140	126.44	177.81	160.89	172.83	127.86	127.64	123.54	171.01	139	144.74	115.48	107.77	114.75	148.11	150.09	155.38	112.69	108.87	112.83	131.17	137.29	148.94
102611724	131.15	140.35	135.22	150.78	149.73	143.22	148.86	143.64	142.96	112.59	124.67	131.35	142.36	131.16	150.74	135.88	153.86	128.95	118.71	133.28	116.96	156.55	133.34	128.8
102612258	139.07	131.08	139.27	139.16	199.47	147.02	134.15	141.35	141.41	93.91	98.65	103.08	128.36	131.76	128.51	184.18	194	142.3	153.67	138.2	142.64	112.25	109.39	109.74
102607950	130.22	168.3	133.1	184.56	155.82	144.24	136.06	138.06	132.27	138.88	122.56	145.64	130.18	120.08	113.12	125.63	132.07	109.04	133.55	140.19	125.85	148.5	146.33	123.74
102626936	145.44	106.23	127.42	142.84	133.41	142.69	160.12	142.66	144.1	121.47	130.34	122.32	134.9	144.29	149.14	131.07	135.68	137.81	138.01	123.35	141.67	140.66	140.13	141.78
102615402	124.07	129.28	129.78	150.98	146.62	144.6	135.96	126.13	132.01	150.98	125.9	135.57	133.56	123.25	122.97	153.63	150.41	153.21	130.3	136.61	130.13	141.14	137.43	132.4
102629820	127.26	125.7	120.99	74.55	71.77	64.78	128.83	121.98	125.52	157.22	235.74	210.08	122.7	137.87	151.29	131.78	175.72	142.74	112.41	109.64	110.26	141.04	173.51	188.7
102621889	140.39	156.89	152.15	157.41	131.47	148.07	142.88	149.34	138.86	124.24	145.44	168.92	128.18	105.55	117.03	117.22	127.29	113.9	127.13	128.89	124.78	148.54	121.34	145.73
102609189	112.93	114.74	108.04	139.01	125.15	157.27	111.25	117.25	107.13	173.43	166.78	153.48	96.94	95.97	98.93	164.66	163.87	167.48	106.36	99.32	96.85	176.77	234.58	171.67
102609148	113.18	115.16	111.36	173.95	168.11	158.67	134.52	125.65	131.7	126.36	156.44	149.59	123.38	116.77	121.81	144.65	151.51	138.29	109.46	114.37	110.08	166.52	155.69	142.56
102618361	129.91	152.03	136.44	137.62	137.35	154.52	136.3	133.72	134.72	179.25	130.13	147.1	123.27	114.41	110.91	166.92	155.08	142.46	135.85	113.91	117.11	139.88	118.06	112.66
102612009	110.27	125.53	113.97	165.2	146.16	161.61	115.96	134.78	114.22	157.72	139.41	153.55	113.77	113.99	108.11	162.29	172.49	150.06	112.16	114.56	117.68	158.4	148.37	145.11
102616249	116.52	123.4	118.14	157.08	128.17	151.26	111.15	106.86	115.48	126.55	169.38	166.14	146.35	149.15	151.78	156.37	167.87	151.17	85.93	106.07	111.94	175.94	101.99	156.79
102611299	166.94	130.49	159.07	128.86	120.98	114.43	155.25	152.88	148.44	98.23	131.55	146.46	139.88	137.62	156.71	112.18	118.14	109.16	151.63	138.86	152.29	112.79	125.46	122.39
102613420	75.09	77.72	69.87	219.49	192.38	202.91	91.14	79.08	82.49	152.37	183.68	194.3	90.29	95.4	92.76	192.5	186.28	171.64	58.79	62.38	60.59	238.79	161.93	195.84
102611592	157.65	138.38	161.75	109.56	97.12	119.49	138.76	140.22	133.63	156.14	115.33	121.47	140.35	145.14	160.04	114.18	111.76	131.44	163.38	159.2	169.47	102.73	123.3	114.9
102628734	134.8	178.07	153.26	144.72	139.88	125.86	139.23	149.99	139.28	133.28	115.41	115.46	135.65	117.61	125.75	136.8	147.27	112.16	143.56	137.81	138.04	137.47	113.46	108.4
102626780	198.53	174.39	179.62	90.2	121.32	62.21	203.45	177.64	186.03	110.6	61.51	65.6	234.81	214.51	227.31	83.23	62.62	57.26	173.39	171.34	167.25	57.08	75.51	62.32
102631249	204.28	204.2	205.59	58.95	57.13	70.91	173.63	197.07	188.44	120.51	63.82	62.58	164.29	168.16	152.47	78.82	71.31	91.63	232.05	222.05	230.73	48.3	82.91	65.53
102617050	205.41	215.59	224.39	88.84	75.34	98.11	160.96	183.39	163.22	84.06	93.72	82.95	129.64	137.37	136.75	108.29	96.75	108.21	198.94	203.39	184.46	58.33	94.8	81.58
102608770	131.87	126.19	130.69	164.38	152.05	140.85	160.93	138.38	143.47	100.11	144.16	119.55	146.37	139.08	150.77	116.28	120.96	104.1	125.68	129.15	123.62	147.28	134.06	120.98
102624514	118.85	80.83	109.58	140.83	162.7	135.22	118.96	103.13	113.75	158.76	176.78	179.49	126.85	121.02	115.33	178.44	158.22	193.23	110.08	91.9	112.77	112.6	147.14	143.99
102622438	143.25	150.08	150.6	130.24	140.52	134.52	142.46	139.85	143.28	120.07	133.29	128.85	135.57	124.23	135.42	122.86	123.75	125.01	129.3	132.51	132.78	135.88	129.15	125.22
102613681	14.83	15.49	16.94	224.17	222.73	220.8	13.06	12.09	12.32	272.79	299.97	303.03	11.98	12.12	13.57	234.62	266.5	236.5	6.01	6.18	6.11	231.76	274.53	275.46
102630616	135.27	142.57	143.33	139.01	132.91	130.85	145.94	136.31	133.07	139.24	144.44	142.65	135.06	128.63	132.37	128.03	120.41	125.91	127.04	130.5	126.14	132.51	124.79	126.33
102609145	28.69	26.37	28.28	264.19	344.11	272.45	37.41	34.08	33.43	164.29	211.19	211.08	35.68	34.35	32.72	262.96	229.38	185.31	28.91	24.62	25.19	237.33	228.17	220.02
102623282	172.04	153.93	168.93	109.07	97.09	105.66	152.87	178.96	158.42	113.98	90.47	98.76	155.9	153.89	148.05	115.36	115.19	100.49	177.13	159.27	157.18	111.44	99.08	105.37
102621625	169.19	176.87	171.81	105.99	105.7	92.84	161.04	161.28	159.42	105.4	90.7	98.24	173.37	163.38	160.86	110.14	96.39	109.29	155.58	162.81	169.52	102.59	105.71	90.34
102614650	78.65	98.63	75.48	235.86	211.22	257.48	93.12	96.51	86.28	143.53	194.93	166.25	82.36	75.5	77.44	196.95	176.29	149.21	66.68	71.6	64.39	150.56	170.21	171.45
102618829	160.03	170.18	173.68	102.2	80.9	84.04	141.05	151.43	137.82	124.24	136.21	108.5	130.42	127.79	134.14	94.55	120.75	119.44	165.45	179.87	158.32	73.8	213.03	100.02
102621285	164.56	175.95	167.63	122.3	112.94	108.37	157.56	171.07	160.63	96.69	104.59	97.71	151.73	153.33	156.77	101.89	104.24	91.77	161.11	156.8	158.3	109.62	100.37	101.89
102617795	193.19	204.73	201.65	85.89	77.78	95.04	158.89	171.65	167.91	90.16	83.34	80.04	153.51	151.61	148.26	116.8	106.17	96.74	175.13	167.52	177.63	94.59	89.27	99.44
102612753	182.88	134.78	162.39	104.02	100.17	119.17	165.96	149.1	150.57	113.11	109.63	92.73	150.7	166.73	175.9	100.98	117.65	108.42	155.47	147.88	146.3	112.44	101.57	118.26
102626255	120.15	168	168.63	106.79	117.7	85.03	58.57	59.26	56.33	129.52	257.35	390.18	48.27	59.95	51.57	272.2	137	223.08	42.83	45.51	33.95	229.83	58.5	265.3
102619222	150.04	127.38	147.73	131.97	113.46	130.16	129.43	135	140.84	129.37	145.33	140.35	128.21	127.74	126.3	148.57	136.94	125.76	144.76	129.58	129.51	110.3	128.52	126.26
102628484	140.98	159.01	144.36	161.32	147.12	129.9	132.6	132.36	126.63	144.3	99.06	105.78	121.53	126.66	119.99	134.86	115.52	113.58	130.76	152.86	138.45	134.25	153.32	114.91
102615084	114.69	144.68	117.51	166.88	145.6	166.21	124.84	122.53	120.13	159.92	127.34	140.52	122.68	113.3	117.88	143.01	144.77	142.55	110.8	118.56	105.64	152.05	130.62	127.15
102627590	155.12	120.27	138.84	123.9	128.92	127.34	145.51	146.88	151.13	113.56	116.84	113.44	144.69	146.4	155.2	113.87	120.6	117.36	159.22	148.44	155.36	100.94	120.22	113.2
102628123	162.01	152.72	154.73	130.8	160.8	102.55	185.56	172.84	187.94	68.79	55.07	61.31	172.75	161.3	176.78	81.3	73.15	74.84	158.25	168	165.02	150.7	85.42	114.61
102619229	103.97	73.96	96.33	133.23	135.25	117.02	124.41	107.21	115.84	144.57	179.51	157.29	112.33	108.52	129.76	127.18	163.62	132.25	99.97	89.99	91.71	178.67	271.91	181.74
102609800	212.33	226.1	220.35	36.75	22.69	40.33	188.36	187.54	203.8	123.48	65.69	80.13	189.82	178.13	191.12	53.34	82.26	88.39	172.05	185.24	174.46	59.68	136.1	57.82
102623284	122.64	116.63	111.83	174.72	175.01	171.32	120.81	118.74	110.66	128.16	134.45	146.95	103.15	99.19	110.25	162.54	184.02	154.17	97.21	93.79	97.19	149.19	142.87	148.73
102621520	106.62	102.44	104.64	164.07	136.19	144.74	89.12	93.52	83.91	171.18	165.49	219.64	85.38	66.31	68.06	181.92	203.31	213.25	95.33	79.55	84.49	169.97	138.49	202.27
102617074	58.34	103.78	76.79	58.99	50.41	36.5	38.35	43.2	40.08	261.51	291.2	222.75	27.91	30.87	25.08	175.85	255.3	144.28	34.66	62.98	35.05	239.64	526.22	324.17
102622309	147.2	117	145.43	108.91	88.03	105.53	153.41	150.33	140.25	108.89	155.99	144.98	146.21	148.23	169.32	137.05	131.4	91.75	181.4	171.76	174.72	48.38	128.82	68.28
102623834	186.93	152.72	172.56	94.98	106.77	90.08	180.98	168.03	181.81	61.53	95.65	89.76	180.15	162.54	151.58	103.93	100.24	101.87	172.27	152.23	179.03	102.91	75.45	98.44
102628942	198.25	193.33	193.86	67.02	61.61	61.16	188.52	191.95	186.99	65.79	64.86	67.21	208.09	211.92	207.95	71.51	67.53	80.65	176.12	206.61	183.68	77.7	59.64	67.82
102578049	182.8	157.47	172.91	69.29	78.34	73.78	174.06	176.1	182.88	79.53	80.2	74	192.74	194.82	194.33	76.8	80.28	85.64	207.76	189.62	203.41	68.54	76.17	87.36
102625018	124.45	116.82	122.08	130.14	143.42	142.22	141.68	134.31	138.88	125.9	135.38	123.45	142.48	144.8	143.13	125.24	126.23	127.17	128.9	128.99	131.43	127.15	127.28	127.21
102629069	105.93	94.39	104.95	163.13	150.46	177.2	114.03	105.01	110.05	169.6	144.02	148.54	113.24	104.66	111.18	169.36	143.38	152.24	100.04	95.61	108.24	158.51	163.58	148.36
102610618	127.76	182.55	157.15	154.89	127.12	125.45	127.47	142.99	144.18	131.61	105.6	119.65	138.3	122.57	112.9	117.48	105.52	110.06	132.97	147.14	141.96	158.62	113.95	106.34
102629782	165	155.38	168.93	108.47	98.4	107.02	153.73	151.67	148.93	108.49	120.38	112.19	150.82	145.96	157.16	102.01	111.07	128.88	159	157.06	163.13	82.49	94.97	102.18
102610363	124.32	109.36	110.1	147.94	124.22	186.62	121.74	105.17	99.24	113.9	191.75	172.06	102.03	109.93	101.38	133.18	158.78	142.43	122.01	99.87	99.74	174.35	131.39	171.13
102612652	132.11	138.01	143.88	133.64	146.22	123.34	133.58	138.93	135.23	95.04	129.59	124.98	135.27	136.47	140.22	123.58	131.52	99.35	138.74	144.08	154.23	129.96	130.23	112.65
102612558	43.65	53.01	45.7	190.56	148.74	178.28	44.18	41.93	40.73	198.25	250.46	305.57	30.74	29.43	31.53	186.16	204.12	178.92	36.79	38.73	32.05	310.6	255.69	272.06
102630333	144.53	116.11	138.35	145.99	121.98	155.13	134.03	125.3	119.8	152.08	148.82	161.7	98.04	95.55	105.92	135.57	146.64	154.29	120.07	104.39	108.63	137.68	136.58	140.56
102628634	119.84	116.67	105.26	213.61	181.5	176.49	121.34	104.26	97.8	113.84	172.89	158.2	105.81	108.67	120.12	157.43	188.18	134.56	64.87	71.65	60.63	203.14	117.08	132.92
102619257	126.23	105.35	125.84	150.33	148.69	132.7	120.47	115.13	123.66	137.68	134.24	157.73	125.82	110.54	118.03	131.57	128.51	165.85	124.22	109.91	129.86	138.27	132.42	151.04
102626683	131.49	130.18	134.67	131.74	119.15	128.16	119.91	129.48	127.38	128.12	148.29	152.44	105.65	91.05	100.26	130.39	144.11	150.68	132.51	136.24	134.71	114.32	134.86	188.29
102618072	194.07	240.55	203.5	75.32	54.39	57.32	175.92	196.17	186.17	59	51.04	54.98	191.32	195.78	194.73	50.97	53.99	56.06	208.79	251.37	209.88	66.63	60.18	55.54
102611615	185.34	168.48	179.46	104.63	91.69	115.22	162.54	171.4	148.28	105.99	101.72	101.18	128.78	140.88	133.71	93.66	105.33	118.9	188.04	153.3	168.97	73.67	86.62	112.27
102612385	148.29	131.38	143.09	109.21	117.98	102.28	155.16	145.47	148.61	108.81	118.01	115.59	160.46	155.94	161.46	111.43	104.98	119.35	150.11	148.56	159.22	93.66	114.79	110.27
102613635	97.57	85.89	93.54	168.13	209.22	180.87	111.27	96.24	107.87	120.77	135.05	138.25	104.91	107.33	114.51	165.13	177.37	186.76	95.86	95.4	93.9	160.39	149.74	137.88
102611474	114.13	109.71	103.85	173.18	145.94	139.75	125.51	117.74	117.52	129.16	144.57	148.38	129.45	138.19	141.03	125.1	133.02	125.42	110.4	116.89	107.84	147.49	139.53	148.7
102621207	128.92	134.58	141.75	134.33	126.86	136.19	122.81	121.17	122.41	157.19	136.43	130.2	115.22	112.46	117.6	157.24	139.16	146.13	120.49	124.51	116.48	121.06	134.65	131.98
102610487	129.08	131.02	118.98	163.7	163.01	155.97	119.93	128.51	111.55	159.13	124.95	146.69	110.06	99.29	100.64	143.05	150.36	120.51	112.29	108.32	99.08	151.86	133.2	147.2
102622007	143.14	130.38	144.52	122.65	123.11	112.95	137.82	133.31	135.06	147.5	111.67	122.9	146.16	133.78	137.04	120.27	115.63	147.4	136.45	129.4	148.46	116.04	121.29	109.88
102611696	131.97	171.07	143.14	158.01	142.42	147.59	121.84	122.62	131.39	138.16	122.94	127.21	119.1	118.7	124.77	127.97	127.72	125.37	108.04	116.85	114.29	129.35	131.52	120.91
102623539	127.33	128.14	126.99	183	155.69	140.97	143.49	134.82	136.58	97.05	101.47	99.9	135.5	141.48	147.78	111.03	122.51	112.63	123.09	132.35	132.41	137.22	134.84	116.67
102610064	197.33	222.75	226.27	82.19	68.08	84.24	172.5	185.6	169.71	72.52	81.45	81.05	146.72	148.43	151.15	82.69	82.39	83.25	198.41	205.86	193	46.46	71.06	69.22
102611076	111.75	141.79	129.42	164.1	147.64	138.86	128.91	121.94	127.97	129.19	139.81	133.79	122.8	120.44	121.55	123.96	127.54	110.41	115.89	129.99	116.71	143.61	137.14	121.04
102615464	148.7	140.94	147.32	108.92	93.17	106.89	140.87	129.67	136.35	131.74	118.02	115.92	133.1	132.19	134.37	131.5	118.24	118.11	145.71	145.91	160.86	128.78	117.18	119.49
102617583	124.66	106.71	120.68	169.79	157.6	99.34	107.89	102.52	78.58	142.52	308.86	205.42	85.81	86.51	83.76	122.15	178.11	140.44	91.9	83.32	77.35	108.38	67.19	251.23
102625032	83.15	78.08	84.5	167.97	174.95	162.54	92.62	83.68	79.72	182.9	166.73	181.35	84.97	78.56	89.11	172.12	174.05	175.32	85.51	84.79	75.33	177.78	188.59	174.78
102628673	126.18	177.72	155.87	41.74	29.47	35.86	112.98	124.54	117.98	178.78	146.01	147.32	126.35	111.11	100.63	81.93	108.48	101.46	158.33	181.61	177.37	116.15	298.33	142.83
102611305	126.99	151.9	136	131.99	129.34	137.07	118.44	127.15	127.16	155.47	123.99	121.98	121.12	121.23	122.55	133.84	117.85	137.09	122.72	132.62	120.14	121.4	136.73	122.54
102616158	138.3	110.77	128.23	153.28	127.17	135.39	129.78	115.64	111.02	125.23	153.77	159.25	96.99	99.15	112.92	147.08	154.78	117.42	119.16	117.45	110.1	137.01	145.12	147.62
102609831	121.78	109.21	124.05	122.84	142.55	129.79	132.09	126.04	129.9	132.48	135.22	141.11	135.14	125.16	126.09	130.77	132.45	136.8	128.87	112.85	133.46	133.17	111.7	135.94
102625749	150.18	191.08	164.74	143.84	91.08	104.36	116.5	117.5	125	105.94	114.73	103.5	136.94	139.39	147.44	151.34	175.01	116.97	114.33	141.46	149.09	132.81	60.13	95.64
102625790	168.45	194.04	175.78	16.11	14.2	33.62	189.8	195.92	216.04	64.72	30.57	36.24	193.51	300.38	267.61	38.3	46.79	94.62	214.78	269.16	225.63	21.21	47.31	31.11
102629475	142.03	217.78	179.28	110.17	91.45	107.37	159.59	168.28	153.49	112.29	112.06	108.52	128.52	116.29	124.85	107.28	110.95	99.47	125.8	150.07	113.48	126.31	97.78	119.93
102621176	145.97	139.05	131.9	125.17	159.98	120.36	157.05	139.56	147.06	91.33	86.06	97.53	129.7	140.73	148.39	132.97	119.11	102.09	130.44	138.07	123.58	142.45	104.76	124.24
102611712	124.22	136.24	135.79	138.57	142.22	136.58	134.65	134.27	130.63	124.76	102.06	103.23	137.22	154.83	150.96	112.72	112.77	123.41	124.71	138.28	136.61	114.57	128.41	97.48
102627055	255.95	181.37	224.35	40.65	53.06	39.43	208.27	216.49	219.52	34.78	40.4	37.76	200.15	196.59	197.24	41.42	38.17	39.11	246.46	176.74	232.91	57.37	43.18	53.73
102622286	151.36	177.89	165.2	94.44	98.65	94.13	152.4	155.57	152.82	100.16	96.36	98.97	157.28	142.26	144.96	103.38	104.55	109.74	157.93	167.67	153.8	101.79	92.33	99.64
102609688	134.83	186.55	138.36	143.46	131.63	140.85	112.2	117.47	119.99	151.84	113.15	119.54	112.58	107.21	106.91	144.4	131.47	121.94	125.82	132.5	128.75	121.89	117.47	111.86
102611885	144.2	148.84	140.66	122.21	104.33	114.17	136.3	136.93	123.74	137.91	118.05	122.42	110.27	117.47	133.54	141.37	127.04	120.21	129.41	135.7	121.4	129.19	132.71	119.84
102610607	67.65	108.16	82.04	93.08	59.2	103.58	40.64	42	38.29	290.25	216.54	274.37	29.8	32.46	31.99	164.27	196.64	208.39	36.6	35.72	33.9	270.58	315.5	293.62
102623022	129.82	150.64	148.76	105.56	118.77	164.68	193.17	193.87	164.64	213.8	63.56	66.8	142.63	158.53	175.13	116.25	80.69	136.89	113.05	91.09	88.64	53.35	111.76	81.03
102627758	85.1	101.41	82.19	180.17	179.01	177.6	93.26	94.06	96.58	131.11	155.91	154.27	95.93	90.89	101.16	157.61	167.11	166.84	79.58	87.87	75.15	208.21	154.24	145.98
102607901	76.58	79.56	80.7	95.43	93.4	88.59	94.64	97.38	93.07	211.36	176.44	151.61	89.35	114.18	116.4	138.42	139.8	117.98	82.32	88.06	100.12	261.13	239.31	231.14
102617146	145.73	118.72	125.76	128.02	101.65	128.43	115.98	121.77	114.57	177.57	111.13	146.7	108.64	99.13	111.98	148.79	135.95	165.92	126.97	138.48	104.57	111.58	140.61	127.65
102610955	127.34	132.79	133.16	141.01	116.33	127.32	142.39	134.58	135.08	114.4	120.22	113.73	127.27	128.66	129.38	132.19	131.18	128.83	120.85	120.44	129.06	116.04	122.58	131.15
102624415	156.66	149.74	164.33	107.74	95.27	103.58	146.33	149.08	145.08	84.67	102.41	94.12	144.65	167.38	158.64	93.74	114.89	94.68	167.88	175.47	168.41	94.39	88.04	85.5
102615407	143.71	160.19	149.66	114.6	98.19	111.69	134.97	136.05	131.07	137.23	104.57	110.75	122.65	119.59	128.94	122.94	121.1	115.23	142.64	151.69	139.11	115.73	121.18	118.22
102614073	129.45	113.93	115.88	149.54	120.81	151.78	141.26	127.78	135.41	247.91	84.75	96.99	147.09	125.18	124.38	93.11	91.36	140.04	118.13	117.08	129.88	151.73	67.71	130.42
102628497	241.5	175.36	204.46	54.26	51.39	58.2	178.71	186.02	185.77	60.8	78.31	70.07	162.73	153.13	164.32	75.18	76.64	95.46	218.48	176.9	209.36	47	65.99	61.47
102608170	127.1	119.4	125.54	125.04	122.85	135.02	118.26	116.41	112.57	124.56	124.75	129.3	117.46	115.88	121.85	140.39	141.1	144.27	133.49	134.34	137.19	120.21	115.42	148.45
102622156	93.75	84.08	84.25	182.93	182.01	164.02	113.67	101.62	110.05	125.98	146.25	137.55	104.78	112.44	120.94	133.07	145.14	130.15	92.83	97.6	96.01	171.47	155.23	155.26
102618027	104.23	105.82	96.59	124.06	97.18	147.9	109.56	107.23	101.14	162.68	185.97	193.4	127.34	123.93	142.02	120.09	135.5	249.68	94.5	120.66	109.29	60.42	97.35	123.27
102611501	130.27	109.15	130.49	124.22	145.37	147.81	134.07	128.38	128.02	128.76	127.26	109.03	116.07	129.47	132.03	143.87	143.53	131.75	125.89	125.31	115.21	93.2	129.9	100.86
102630090	150.33	136.41	151.19	106.92	104.09	107.1	152.62	154.55	156.46	111.38	107.5	97.21	132.5	109.68	135.28	111.47	124.36	105.23	144.23	149.68	136.46	128.19	108.19	108.56
102621584	144.2	134.41	141.11	117.02	111.23	121.77	134.28	133.41	129.32	130.94	123.14	141.36	136.26	124.31	131.06	114.9	107.39	134.22	127.52	119.79	124.07	123.89	107.83	114.36
102624794	129.21	146.14	141.97	111.28	119.37	120.44	133.7	131.56	124.27	152.7	120.03	128.05	138.43	129.3	133.81	115.08	110.52	131.96	133.86	127.73	131.38	109.6	107.88	97.43
102619515	155.54	183.82	164.24	94.89	84.94	98.07	139.25	152.51	145.54	101.56	78.11	83.03	149.65	153.3	143.91	103.98	96.68	88.41	166.96	171.57	178.18	95.5	100.47	93.71
102626840	157.99	134.02	150.49	116.17	107.85	123.16	140.97	132.83	135.07	114.37	122	121.63	121.67	114.9	128.33	120.08	126.31	113.56	137.39	119.96	120.43	110.37	124.3	124.59
102622477	51.54	46.97	45.83	233.87	285.37	226.01	64.73	58.63	69.94	117.77	155.25	142.09	71.21	68.66	84.37	194.98	214.6	170	47.99	49.83	51.16	211.29	170.46	183.26
102619630	148.16	129.7	143.07	101.37	243.91	155.55	140.26	136.59	153.37	26.88	45.82	49.81	117.58	113.38	115.09	150.64	188.96	84.28	129.9	112.27	114.39	210.25	72.89	131.01
102610501	241.96	242.95	259.74	25.76	17.34	24.42	192.88	214.31	182.66	22.37	33.98	29.02	189.33	184.69	198.5	31.72	31.35	37.16	269.44	265.12	263.94	10.91	23.94	20.51
102612852	162.01	185.49	181.6	61.5	49.8	58.38	164.53	189.95	179.11	54.48	50.33	51.68	210.64	204.6	212.79	64.86	66.2	67.89	189.1	244.84	249.77	30.97	44.88	33.39
102627330	138.03	169.94	144.12	122.72	94.32	108.16	161.18	157.61	124.49	120.36	94.13	95.04	128.85	152.9	148.01	104.83	105.18	90.6	135.98	162.48	136.3	119.88	95.49	97.9
102613286	176.87	177.19	184.47	23.6	13.73	14.69	175.22	210.86	192.54	70.86	42.31	39.64	248.51	232.66	284.79	15.47	22.13	27.54	245.01	252.93	267.95	32.46	29.03	25.45
102617426	126.48	158.5	128.87	116.43	161.94	117.52	127.81	136.55	124.52	73.71	117.73	129.19	126.34	144.8	157.15	119.81	145.58	65.99	143.11	156	138.92	59	179.62	49.74
102614415	115.33	119.45	121.51	146.17	134.79	152.11	116.02	120.12	113.18	133.59	170.42	162.85	87.55	84.28	95.5	128.18	132.86	112.03	106.61	107.48	105.61	125.63	150.32	162.79
102618324	77.81	77.81	64.54	186.44	185.75	180.83	98.83	92.58	89.43	178.42	152.22	157.8	81.88	82	81.58	154.3	163.81	146.08	75.96	77.6	68.03	208	139.69	169.04
102630113	163.12	238.57	168.82	136.36	120.68	97.64	151.58	159.97	147.98	85.79	67.91	65.89	221.58	220.85	222.42	66.6	83.22	46.91	95.46	131.22	95.86	95.58	54.59	51.18
102610628	86.34	83.18	94.86	168.83	162.89	189.34	87.08	87.93	86.63	203.57	145.76	147.22	80.74	80.27	80.99	171.43	163.15	174.31	78.21	82.33	74.1	150.29	157.4	149.33
102612793	187.84	212.98	198.4	48.23	53.87	46.03	173.16	179.37	162.67	59.06	91.27	92.74	119.02	121.5	115.32	85.41	76.96	57.78	214.18	211.39	207.97	73.92	102.05	94.6
102627107	110.05	119.49	124.89	137.38	141.16	156.06	114.04	116.51	116.02	140.86	124.44	124.85	112.06	111.45	111.61	148.96	139.05	142.17	106.85	111.89	107.88	118.69	123.45	122.89
102626525	124.14	125.08	117.1	144.93	153.1	140.44	117.83	119.67	112.12	147.12	123.99	137.81	117.67	115.28	122.95	108.46	112.58	125.13	108.79	119.66	107.95	120.55	129.75	127.54
102623869	105.25	115.86	114.71	122.46	131.46	100.84	139.14	137.39	137.53	99.06	117.93	102.84	162.45	167.12	179.73	87.08	101.09	76.74	132.61	144.85	149.18	114.46	131	104.86
102623658	164.25	187.4	177.14	32.22	25.59	22.62	179.05	183.99	169.58	107.11	80.01	80.25	169.8	165.29	179.14	54.91	54.24	46.75	164.2	201.72	180.31	130.15	100.3	119.07
102612124	137.64	106.25	119.78	113.07	107.14	135.47	131.97	120.97	106.28	131.74	135.26	134.17	111.38	114.11	117.18	144.45	139.37	146.66	129.27	96.88	117.97	119.1	124.16	133.69
102608638	134.11	141.39	141.93	122.26	129.92	132.48	133.26	129.94	123.4	120.82	115.72	116.74	119.77	114.98	123.37	128.49	116.67	117.64	123.07	115.7	121.97	125.41	105.2	118.87
102619086	217.13	198.09	220.93	50.72	52.08	61.72	160.88	182.33	176.67	53.51	59.62	57.86	159.5	140.01	140.25	55.95	59.15	123.01	223.07	202.92	230.73	28.76	47.29	57.66
102617573	107.8	119.7	120.89	140.41	120.43	140.99	118.78	124.64	114.95	117.89	118.73	131.06	117.46	109.24	106.39	137.83	144.71	123.64	109.98	121.9	107.43	135.7	131.64	134.78
102622857	162.25	116.53	149.4	93.67	76.2	98.71	176.2	160.88	162.23	80.09	108.16	104.38	157.03	149.88	174.09	83.65	88.24	97.98	159.71	129.6	155.16	80.7	96.81	94.12
102629306	51.39	79.67	61.51	57.63	53.92	58.22	59.63	64.77	61.21	225.76	250.57	236.05	55.29	52.79	48.98	167.02	167.8	139.05	48.5	54.22	47.28	304.73	286.66	321.32
102618687	126.3	169.04	140.5	105.48	87.59	88.43	130.88	150.47	139.57	126.13	72.21	74.98	166.95	163.41	171.63	95.07	84.97	98.9	145.04	178.75	168.87	99.93	88.42	79.26
102631055	139.46	137.69	134.15	147.63	109.56	116.3	75.44	81.93	84.42	120.53	128.53	140.88	80.53	88.68	79.76	168.26	170.57	166.7	122.17	129.72	121.35	126.75	141.39	140.25
102628505	113.6	168.86	141.38	82.7	70.63	105.21	192.4	219.96	162.84	113.65	72.89	99.75	130.43	181.13	202.35	56.73	78.69	138.65	130.2	137.1	134.22	67.14	82.46	69.49
102608592	58.09	63.82	66.73	156.3	155.71	187.86	46.02	54.52	53.21	205.25	174.86	208.64	71.69	66.43	68.51	192.83	201.65	256.82	58.05	59.58	64.7	132.52	191.53	154.31
102628616	123.85	106.52	121.91	182.92	216.64	137.42	109.73	110.72	121.82	94.42	106.29	109.05	124.12	112.96	117.86	104.12	102.89	107.29	111.01	114.37	124.48	146.75	85.57	156.73
102630856	146.16	130.5	142.29	98.96	104.15	114.05	136.89	135.9	140.83	105.93	103.02	98.57	143.43	136.86	153.63	102.23	105.39	109.29	137.54	143.69	148.34	103.96	99.05	107.32
102622030	102.86	103.35	101.54	148.96	160.16	144.68	135.95	141.15	125.7	114.15	175.4	199.25	155.53	146.29	167.88	37.44	78.5	22.17	124.71	126.13	122.79	55.85	166.15	89.52
102624235	148.2	172.98	158.03	89.14	87.73	72.94	159.25	160.97	173.37	80.06	66.43	64.35	188.8	178.19	168.68	78.5	90.56	74.52	145.51	159.94	164.11	116.26	66.8	77.16
102627977	95.32	109.92	99.09	161.64	143.5	149.93	110.55	116.5	119.02	104.36	120.46	123.16	122.14	105.66	107.39	134.27	138.04	129.54	89.75	108.53	95.28	189.34	134.11	134.34
102620304	150.48	146.91	165.77	85.07	85.74	67.87	145.84	145.14	145.88	65.13	90.48	83.36	161.19	174.83	184.93	77.22	88	59.61	187.89	199.12	191.57	84.41	76.4	75.22
102609114	203.9	187.36	195.34	56.88	57.63	64.67	185.67	187.43	174.96	92.13	66.73	67.35	139.84	152.34	157.44	76.21	70.09	83.92	171.45	157.41	154.97	85.78	71.36	77.11
102624383	103.61	110.24	87.21	114.81	127.92	214.27	112.59	156.36	123.91	159.92	130.24	132.74	148.77	157.67	121.34	106.67	109.4	89.1	131.68	108.39	109.55	74.98	90.72	115.03
102627162	148.63	160.19	150.69	116.95	113.47	122.31	142.76	147.2	145.03	94.05	98.7	88.35	119.15	122.98	126.16	106.41	105.38	108.23	136.42	135.64	127.35	110.89	102.26	107.36
102607276	77.49	89.53	79.03	163.03	134.65	158.46	91.7	91.56	86.47	220.5	174.56	178.92	93.3	92.85	97.97	138.01	137.43	160.37	72.16	78.75	71.78	128.73	152.52	166.45
102616527	136.27	134.6	135.22	194.42	153.23	128.22	120.4	113.11	113.62	63.03	135.29	118.26	108.25	141.32	133.8	116.84	186.2	111.16	78.28	92.95	86.59	152.8	74.96	106.06
102615602	123.39	98.15	115.98	143.52	151.29	147.19	117.33	117.76	113.39	122.18	138.2	141.26	108.42	100.19	117.47	129.82	143.61	129.8	113.48	92.92	105.12	119.49	126.66	118.24
102616168	124.98	153.16	115.15	127.99	110.27	113.63	145.81	139.21	141.3	97.53	110.46	107.81	140.37	117.77	135.96	94.01	96.01	92.88	113.58	143.89	109.43	181.89	89.15	132.36
102622801	105.2	100.75	101.24	152.69	144.03	140.25	113.32	106.81	103.42	129.2	149.03	145.58	96.13	100.23	109.84	126.9	137.14	137.39	96.48	97.57	98.88	157.83	135.85	140.34
102610667	127.53	102	113.69	125.03	122.66	124.58	127.18	121.43	124.54	130.88	121.19	124.5	95.77	110.33	115.56	140.87	127.02	118.81	123.08	104.2	115.02	134.24	136.69	136.05
102622799	191.37	187.42	204.82	45.54	35.97	47.39	147.38	166.49	152.63	65.69	42.92	51.27	174.34	196.79	174.49	49.06	55.73	76.36	241.91	260.77	244.14	25.53	38.5	42.74
102610902	127.96	120.92	128.43	118.7	104.99	126.7	122.13	129.19	120.14	122.26	127.79	122.51	115.26	113.88	122.93	119.68	119.5	110.02	120.45	116.02	124.88	134.42	131.04	117.61
102619884	144.36	185.22	159.07	110.21	95.99	101.58	136.67	147.93	130.39	115.08	94.97	107.24	122.95	109.28	118.05	115.24	110.41	92.13	136.59	139.06	127.7	116.81	96.7	103.26
102618510	103.56	112.76	97.3	146.35	132.76	151.94	102.17	110.34	101.9	163.8	126.82	135.87	101.5	96.42	105.92	133.13	131.31	142.56	97.68	97.46	100.79	147.41	146.07	130.85
102612883	279.56	163.32	232.4	3.77	2.5	9.71	250.85	242.22	230.62	11.41	25.26	9.27	200.78	241.26	210.02	4.43	13.8	9.43	314.08	224.5	219.17	1.98	1.91	12.32
102626653	127.39	104.68	124.34	121.59	115.15	126.75	141.63	129.76	145.35	83.58	110.3	99.21	134.17	128.02	148.6	93.77	100.13	99.02	132.74	134.8	131.92	140.72	116.04	122.67
102616620	135.13	151.04	143.05	114.02	108.22	128.44	134.44	140.96	130.96	123.27	99.04	99.82	124.69	117.59	127.82	120.08	108.29	122.98	125.09	129.26	125.01	102.92	102.46	97.53
102607055	160.45	182.53	174.26	61.49	60.54	77.83	157.4	165.71	161.51	104.17	84.85	73.87	173.23	176.01	183.84	61.37	65.42	60.49	174.77	168.24	193.32	57.33	77.45	54.38
102612199	84.96	95.93	85.29	183.97	156.38	165.66	90.6	92.78	87.41	149.18	150.12	155.84	84.59	88.82	87.65	140.81	146.55	146.74	75.57	83.26	74.95	183.55	150.2	149.56
102615027	120.68	122.02	121.61	136.31	130.29	137.27	122.63	115.27	117.58	125.32	121.66	124.14	105.06	115.31	121.36	110.87	117.7	119.84	107.89	118.95	113.54	132.4	136.05	113.63
102606642	119.05	119.75	112.18	144.49	149.96	137.45	122.71	126.72	118.98	111.15	102.61	124.65	124.29	123.92	119.38	124.52	127.93	112.7	106.59	105.88	98.77	139.68	117.56	110.43
102608834	104.96	100.09	111.88	139.95	104.39	118.46	108.44	121.22	104.43	168.61	116.1	134.68	107.38	116.46	119.98	129.94	119.82	149.33	112.29	105.91	126.5	125.37	132.99	120.23
102609199	137.34	116.32	138.67	122.95	118.14	116.05	125.16	122.24	118.87	132.81	112.39	119.59	109.67	113.82	111.09	125.81	118.61	136.46	129.62	111.73	126.37	95.46	121.7	116.41
102627942	180.4	150.98	180.04	65.95	58.75	64.68	151.46	143.81	145.86	96.91	105.03	107.81	142.17	141.16	156.39	91.59	92.32	86.96	163.85	171.41	172.81	61.43	75.02	86.69
102628061	106.41	117.05	107.69	108.24	111.93	131.09	113.04	132.31	120	130.17	155.56	142.79	131.73	154.58	134.12	110.43	109.46	100.97	113.24	120.37	112.93	91.8	127.29	106.9
102613480	193.05	253.2	195.54	41.25	40.13	37.12	183.66	205.78	207.76	33.5	24.6	25.03	201.92	206.98	209.74	24.29	38.05	30.18	200.37	224.85	205.64	40.95	27.42	38.95
102628782	105.93	78.05	94.48	112.69	139.44	118.65	111.12	96.59	107.07	139.29	153.15	150.12	123.58	122.72	142.8	131.04	140.21	165.88	101.61	92.76	101.92	92.04	132.03	133.41
102609729	71.1	91.77	86.01	39.09	44.34	41.81	77.16	81.63	75.46	187.92	252.87	239.06	95.29	107.54	102.15	132.18	158.45	119.27	75.43	82.36	84.06	156.45	257.05	222.53
102618350	133.79	115.03	126.69	112.58	125.57	105.9	129.24	131.63	135.25	101.32	93.7	97.42	133.26	130.2	142.19	105.16	108.52	105.94	139.34	133.81	143.73	112.85	107.27	108.11
102625228	122.57	147.07	116.65	143.03	124.9	133.91	111.32	128.97	113.97	121.5	112.48	126.62	98.77	93.77	97.39	129.56	128.12	140.49	109.6	106	111.54	115.61	124.69	119.83
102625435	158.9	201.32	170.63	67.67	52.69	68.87	152.98	157.12	152.42	175.15	80.45	97.2	143.29	142.3	121.42	83.88	79.23	131.79	134.66	148.43	137.04	58.85	76.07	82.6
102613333	101.84	96.45	102.2	139.68	142.04	135.23	112.53	119.07	114.68	106.04	126.85	118.99	110.28	121.15	129.51	120.49	138.9	123.81	113.29	111.35	109.18	139.28	117.65	122.88
102621053	104.73	122.17	88.76	118.65	112.73	162.66	144.21	130.4	134.43	69.4	96.69	78.99	164.86	135.8	140.85	84.82	88.26	63.35	173.11	166.26	152.82	128.32	87.15	117.95
102612012	94.45	111.34	98.29	143.27	139.24	160.16	106.03	109.24	109.07	133.7	128.81	131.42	109.73	108.68	109.79	140.59	133.9	139.45	95.76	92.96	86.6	124.49	133.31	125.75
102624232	124.1	133.47	129.24	136.68	124	125.58	108.37	114.47	106.6	136.11	113.28	135.45	101.08	95.57	95.65	139.49	123.28	127.46	110.53	106.62	115.31	123.53	118.72	115.11
102627216	65.79	63.39	60.95	254.7	211.39	225.1	53.03	45.52	44.26	128.78	172.46	175.7	36.31	21.16	32.78	187.91	210.71	192.72	30.19	31.13	28.33	207.98	184.83	194.4
102618082	132.39	176.94	147.63	114.24	89.69	118.47	129.63	133.06	109.89	120.69	103.52	118.89	102.17	105.45	103.04	122.28	120.77	101.55	132.29	134.61	117.93	111.9	100.5	109.57
102614318	150.88	205.93	178	55.81	47.31	55.73	132.71	151.13	149.68	111.29	62.23	67.4	167.6	185.94	182.17	75.38	81.25	87.05	139.03	179.59	163	75.7	82.8	68.48
102628845	90.02	85.57	88.07	147.69	143.44	143.6	100.41	96.6	99.42	145.77	142.07	146.47	96.2	95.02	100.43	143.79	148.8	141.79	90.69	88.25	86.08	153.37	137.84	140.3
102612317	113.72	105.54	112.54	131.17	123.71	133.08	111.18	115.34	102.29	129.36	135.76	146.56	103.02	92.72	107.24	133.94	135.41	151.95	98.17	98.65	97.83	122.98	130.67	116.64
102623977	8.72	8.56	6.06	216.78	251.32	252.22	22.03	17.29	24.26	131.06	205.61	230.4	24.99	19.79	20.49	208.48	212.95	174.46	11.56	10.55	8.82	277.11	197.22	306.94
102624721	32.4	33.6	23.3	245.82	251.12	214.14	41.82	34.88	39.44	172.04	194.1	192.78	37.88	36.26	41.37	215.43	199.45	156.45	23.03	30.28	22.47	190.88	229.77	188.1
102618748	121.53	106.33	122.89	106.78	135.88	107.54	131.61	119.54	120.39	135.56	103.22	104.39	124.61	132.09	137.15	115.68	108.42	131.18	126.85	124.25	128.71	99.49	104.61	96.99
102624040	158.85	114.32	132.28	89.83	95.93	87.48	161.32	141.01	151.3	77.97	101.21	95.31	135.48	153.56	155.74	97.78	104.09	87.65	146.28	116.54	143	97.51	97.99	102.78
102608433	101.5	100.44	100.71	130.57	126.08	126.45	104.95	105.99	103.18	143.59	134.48	143.53	97.04	87.81	93.61	144.94	143.87	149.36	96.55	99.87	102.77	131.98	139.97	129.68
102621986	136.71	130.4	138.37	99.11	98.55	107.39	134.17	141.5	138.33	107.93	103.67	99.98	132.83	134.36	133.3	95.2	104.29	111.08	129.93	139.11	131.45	98.95	95.84	93.33
102623097	134.51	125.27	138.12	113.1	115.7	138.8	115.83	126.21	111.81	132.7	116.74	100.24	100.97	106.41	114.07	109.74	119.78	121.9	129.71	117.04	119.09	102.61	111.21	110.6
102630609	145.83	136.17	150.88	95.04	81.29	76.06	159.27	152.12	155.46	52.56	89.63	72.37	159.42	171.41	179.35	99.37	96.13	104.32	176.69	176.4	178.15	31.14	46.37	45.55
102611206	89.92	95.42	89.34	142.28	130.12	143.24	102.19	103.31	106.96	145.6	131.48	133.7	105.76	102.23	102.13	127.66	128.29	143.24	105.39	97.74	93.81	141.22	130.77	138.14
102614400	179.64	212.09	185.07	42.95	39.14	35.02	195.85	195.89	207.37	26.98	28.65	29.84	198.69	189.38	196.14	27.73	30.35	34.79	198.4	232.07	223	48.43	32.04	37.02
102578055	37.73	42.53	31.74	124.64	151.16	144.14	22.19	21.03	19.19	239.74	33.68	55.04	25.22	13.89	11.15	383.09	202.9	944.33	15.26	14.02	21.15	105.32	53.18	113.42
102622324	21.36	27.03	19.94	83.65	61.55	58.63	19.44	19.48	22.16	242.87	321.77	226.92	20.14	20.86	21.08	131.31	244.76	139.13	14.1	13.15	13.65	277.7	460.38	342.76
102609010	50.82	47.26	47.4	195.46	191.66	186.85	70.95	65.9	60.9	143.45	173.6	184.79	66.5	58.52	72.89	179.82	196.06	160.82	47.51	42.92	41.27	190.16	165.59	182.68
102608679	131.21	113.22	125.23	103.78	89.18	115.56	124.54	117.32	128.97	120.38	113.21	114.54	109.27	108.14	128.13	116.78	112.8	117.81	136.21	110.42	123.86	124.91	111.52	124.44
102623978	109.16	110.5	105.66	107.73	139.63	118.63	133.91	132.3	123.01	102.67	136.35	137.23	136.21	143.95	149.2	107.47	106	85.07	118.34	92.09	115.35	59.63	179.49	70.09
102622771	168.9	202.34	177.37	105.58	79.34	97.06	155.53	157.78	138.33	82.74	64.46	75.37	113.55	133.58	129	76.91	73.01	73.71	136.26	155.71	154.38	93.21	96.48	77.7
102615700	165.81	145.65	154.13	88.82	91.48	82.31	156.77	154.69	152.48	64.35	78.64	68.93	141.7	138.4	147.53	76.98	90.42	82.03	157.76	157.61	157.61	77.97	96.84	87.67
102612378	154.12	160.72	154.62	104.96	92.33	106.95	121.93	138.85	123.4	135.27	92.18	104.96	107.48	110.03	107.53	117.73	109.51	114.66	128.57	121.92	118.26	98.41	100.3	90.93
102608563	135.49	124.01	131.01	107.56	89.95	85.37	154.17	132.75	147.13	80.36	113.31	94.28	165.07	166.68	172.02	78.65	99.19	80.48	125.94	133.56	141.31	95.95	76.43	78.94
102628391	59.46	72.49	67.96	202.37	273.42	211.35	61.49	62.06	60	115.01	114.45	126.35	73.2	67.84	72.7	191.01	193.01	158.31	62.47	62.76	64.9	165.99	129.85	140.35
102630753	144.73	134.03	144.93	75.55	69.16	81.95	136.65	132.82	128.82	95.03	110.45	109.57	128.32	129.57	134.02	100.75	114.42	108.07	138.25	124.85	131.2	104.97	115.03	114.91
102612842	94.81	118.42	109.53	76.01	72.32	75.58	88.56	97.09	93.36	209.11	157.67	199.36	82.53	88.28	85.23	150.22	135.18	162.99	91.32	96.17	96.99	126.4	143.8	154.43
102610082	95.3	82.61	83.99	149.61	143.16	152.16	100.49	100.35	105.78	122.2	119.24	109.88	100.94	102.99	111.9	136.17	141.96	164.77	104.68	97.55	107.56	127.34	110.81	133.75
102611020	202.73	186.89	201.81	57.34	60.33	67.26	179.68	195.05	174.86	61.62	71.18	60.44	136.54	116.6	123.15	71.55	62.18	77.53	190.71	150.22	168.12	56.42	66.98	65.61
102610441	113.14	119.56	118.06	129.67	120.75	134.07	111.92	107.05	109.31	127.82	115.66	111.72	96.2	97.59	103.51	150.04	138.72	124.06	106.17	103.34	92.87	136.11	108.13	128.93
102627800	129.66	141.64	121.39	103.65	106.98	123.47	128.44	133.12	128.45	107.89	110.86	101.7	125.05	126.11	124.57	95.98	104	96.9	122.68	124.76	120.75	117.03	101.38	107.91
102615957	40.82	38.2	34.39	225.75	268.24	200.41	40.93	42.16	39.41	131.08	165.08	151.23	45.56	45.41	49.99	230.21	195.73	154.58	23.48	29.54	29.6	192.82	207.73	219.46
102612408	148.06	146.75	153.61	92.41	104.16	98.3	132.59	134.81	131.27	116.76	85.92	89.38	129.57	134.27	137.15	107.07	99.67	95.97	136.94	138.07	132.51	79.55	93.52	83.26
102611436	87.44	97.78	89.25	150.75	164.52	140.14	98.76	97.32	101.41	123.78	128.8	124.53	105.27	107.87	107.45	122.22	121.07	118.49	88.99	103.07	93.52	157.57	136.47	134.47
102609976	238.45	216.52	289.48	8.87	6.29	6.35	185.67	183.62	178.31	4.89	5.75	6.4	143	178.87	203.81	13.96	11.09	10.64	309.51	294.09	290.3	3.03	6.6	4.42
102614848	151.84	131.07	146.81	87.67	91.45	95.33	130.23	135.67	132.73	87.4	113.44	97	119.25	120.45	127.74	91.91	108.97	129.53	155.61	139.83	146.32	56.62	100.42	93.31
102624131	90.15	112.22	94.82	130.63	150.78	145.43	103.85	105.42	104	118.4	126.01	141.77	106.57	96.72	90.3	140.86	141.97	136.89	97.59	111.18	95.28	109.59	119.73	119.14
102630858	51.23	47.42	49.72	214.81	141.04	197.07	58.74	52.91	59.95	176.71	215.7	224.58	56.37	51.4	54.25	115.74	122.06	142.71	53.45	49.35	49.07	203.71	199.98	200.21
102614394	115.6	131.5	120.2	115.77	94.97	133.26	102.37	122.33	106.54	142.8	101.65	122.23	111.57	102.43	103.64	131.7	109.65	120.75	122.03	110.81	117.55	113.48	122.21	108.09
102626558	114.2	169.81	134.47	117.75	104.37	105.11	118.36	129.56	129.46	98.26	84.17	91.94	128.36	125.31	122.84	106.98	103.06	84.55	126.01	146.71	131.37	114.54	96.41	98.63
102625620	131.46	114.36	126.02	94.25	100.51	111.08	126.75	118.01	122.26	114.43	104.68	103.29	128.51	125.03	126.02	124.01	107.13	115.47	134.44	118.4	129.37	99.45	101.65	105.35
102615949	124.92	121.57	123.69	118.24	114.82	131.09	119.46	115.44	108.33	119.08	108.76	113.07	99.47	101.89	110.35	128.73	120.49	129.97	117.2	110.29	114.98	107.17	113.43	109.29
102615778	247.31	236.23	240.85	11.81	7.58	9.88	199.45	244.95	194.72	20.26	34.19	24.44	283.53	247.69	259.57	11.18	13.01	16.22	122.45	143.91	169.08	13.99	10.88	16.82
102611068	142.19	145.74	142.01	93.66	94.18	102.32	134.02	133.61	135.1	123.25	88.65	96.95	132.97	123.59	124.84	99.05	93.16	113.12	129.38	123.14	131.09	92.58	90.55	92.16
102622542	78.81	86.03	88.77	139.8	139.01	119.65	81.08	79.02	82.4	166.85	138.44	166.36	94.47	81.4	79.67	160.47	154.9	183.49	90.94	82.93	94.95	125.98	131.51	130.25
102618144	53.64	51.49	51.63	58.73	55	68.18	48.95	53.04	52.44	194.01	252.18	206.52	53.63	52.47	51.58	122.3	159.46	125.71	51.72	48.78	55.03	242.12	373.64	294.64
102627696	142.48	126.19	148.62	100.03	84.71	87.94	130.98	129.47	120.54	95.61	106.69	119.03	109.61	114.43	121.93	101.03	94.97	117.56	133.37	128.2	132.6	112.67	101.67	112.25
102620711	111.46	105.77	114.38	141.77	138.38	135.6	115.39	114.02	107.39	122.48	130.21	119.71	94.25	92.91	116.34	127.29	121.76	129.45	102.88	99.91	95.01	104.84	119.35	110.15
102616214	101.18	100.06	99.01	129.96	153.53	138.64	111.74	113.72	107.38	113.6	100.32	99.35	124.2	137.05	135.64	116.42	115.5	142	111.73	118.76	117.29	85.41	103.21	94.21
102614580	134.33	121.29	131.79	91.35	87.25	88.56	130.23	128.18	130.26	167.97	99.8	108.76	122.73	124.41	122.31	107.05	101.2	104.61	125.3	120.92	119.96	100.91	106.81	90.24
102609630	215.59	209.43	206.79	35.84	36.2	30.73	198.63	210.84	195.47	18.6	33.6	21.58	180.61	184.26	188.23	31.56	36.58	33.99	220.26	213.98	203.08	13.91	23.79	22.35
102612483	101.13	141.22	108.74	109.17	134.66	131.32	104.6	121.54	112.08	164.59	79.58	104.65	136.18	144.85	142.54	104.31	96.47	108.97	95.79	97.74	103.23	132.43	81.85	100.03
102608178	72.68	76.88	77.03	181.7	168.78	152.61	85.99	80.16	83.95	122.2	133.89	136.09	87.93	83.82	79.24	141.65	140.97	131.79	82.24	85.99	83.73	184.6	148.71	134.69
102619013	69.71	78.04	71.54	157.05	180.52	155.65	93.03	88.06	82.82	105.24	183.02	167.03	105.38	114.01	111.77	140.15	150.9	86.48	77.61	79.3	75.13	100.47	167.51	111.02
102627865	132.83	100.36	117.11	111.78	99.8	102.66	146.58	129.7	132.52	72.76	120.41	110.63	136.28	126.48	137.45	94.86	106.19	101.52	116.27	109.85	117.73	113.4	76.79	137.32
102615346	112.3	118.76	118.39	114.16	120.55	108.52	112.47	119.19	117.04	109.99	106.05	105.95	117.32	121.4	120.84	125.52	128.72	105.08	115.19	119.38	110.74	110.39	107.61	105.35
102613041	114.97	105.98	118.5	120.76	103.29	118.44	117.61	112.44	108.89	152.19	101.91	123.86	116.91	102.33	111.95	115.19	113.12	133	105.88	108.91	111.37	124.88	100.36	107.57
102626784	108.72	111.44	110.96	107.95	118.29	93.98	119.44	117.92	130.26	76.7	100.9	96.57	143.6	150.78	157.28	92.34	106.95	92.36	128.35	143.3	140.04	106.62	92.88	97.88
102627717	61.97	56.03	63.25	150.97	163.01	166.6	79.24	74.57	72.8	135.96	173.51	163.73	73.15	77.62	82.03	153.64	168.67	131.54	66.25	68	66.9	156.42	176.15	159.96
102608987	68.49	82.74	70.04	183.71	144.98	187.18	88.32	79.47	81.06	138.44	146.46	139.75	87.84	80.44	73.23	141.62	147.15	129.53	64.87	68.2	65.5	189.29	135.55	146.7
102615428	101.62	94.03	103.71	137.49	116.62	151.14	100.82	96.95	109.19	105.38	116.19	129.3	102.01	97.01	99.96	117.49	137.3	118.02	95.93	97.31	97.43	160.45	119.5	133.74
102610462	63.93	65.65	62.12	147.45	151.43	173.01	66.02	67.73	67.18	143.13	167.43	174.48	72.52	78.98	81.43	185.08	194.05	191.06	53.36	54.01	59.88	136.09	128.81	151.98
102618850	148.12	140.72	145	86.02	87.79	85.59	134.91	148.28	140.86	85.61	85.5	89.31	124.33	126.74	128.25	101.39	97.39	87.77	144.09	141.97	133.43	95.35	83.23	91.94
102615166	113.73	131.58	116.98	130.24	109.47	137.81	112.57	113.01	102.64	120.92	116.08	127.43	95.48	99.01	101.58	110.91	104.53	111.88	101.85	101.26	104.88	123.45	116.34	128.38
102627992	99.01	94.86	93.8	119.18	134.84	136.26	103.51	99.04	94.88	128.19	145.62	152.14	93.03	95.88	98.38	125.71	134.61	121.79	93.32	92.3	91.4	116.63	132.86	132.92
102617518	202.45	179.88	199.14	5.33	3.26	2.59	206.64	193.33	197.82	5.31	9.38	6.77	217.96	235.6	270.48	8.64	9.25	5.2	248.25	268.7	245.9	1.17	3.98	2.2
102623750	97.67	97.79	100	135.68	146.37	126.39	108.66	102.87	108.11	105.79	100.17	103.54	111.22	112.04	114.27	123.87	124.14	117.73	109.36	115.22	109	117.19	131.86	107.44
102608674	95.89	98.36	91.07	119.22	119.22	125.21	101.12	98.59	90.85	109.66	129.71	130.18	96.19	107.21	111.18	131.33	137.41	113.28	95.51	103.61	102.15	127.41	163.45	128.05
102609737	74.35	103.68	76.67	148.14	124.45	155.89	77.65	79.96	87.95	151.79	140.14	158.37	90.24	75.79	77.9	139.22	136.24	129.77	69.62	76.07	74.17	181.72	146.12	149.3
102630766	84.12	84.56	72.04	215.47	243.69	182.3	102.2	82.46	96.07	44.64	80.78	75.32	65.47	56.37	59.34	178.94	165.83	117.28	43.35	43.37	42.84	286.38	103.3	197.83
102621624	82.19	83.8	83.76	196.73	239.21	168.93	98.32	88.53	92.01	61.94	67.73	79.06	95.83	99.57	98.86	165.93	175.23	126.25	79.54	90.94	82.51	148.39	112.25	101.11
102630008	9.35	12.6	11.31	271.36	233.2	268.35	15.96	12.65	14.13	141.61	229.22	221.37	18.03	17.35	16.64	253.45	240.93	166.54	8.72	15.14	10.39	142.18	189.51	195.09
102617703	84.98	125.88	89.8	114.1	103.9	122.57	104.84	108.55	124.92	88.38	113.78	87.8	136.28	143.78	145.42	108.69	124.77	99.75	80.91	158.76	100.93	135.58	107.03	101.88
102619604	135.55	141.37	138.05	93.66	93.44	88.21	128.17	130.08	122.24	112.14	84.08	96.76	122.77	116.62	134.42	94.2	97.38	101.87	137.47	147.48	124.21	84.94	89.12	97.25
102626293	0.14	1.4	0.37	5.08	2.13	2.27	0.19	0.24	0.56	164.99	335.07	425.86	0.19	0.32	0.31	106.93	122.56	95.44	0.13	0.21	0.19	205.39	818.12	422.89
102626070	102.42	126.25	117.12	122.76	114.33	117.81	111.03	111.73	101.06	121.8	108.42	124.26	96.55	102.92	115.93	113.07	116.86	124.34	110.59	121.97	110.26	106.37	106.54	105.34
102616163	93.53	84.35	102.47	126.14	116.68	128.42	118.4	96.37	110.37	160.63	111.49	124.41	103.63	107.93	121.2	95.21	115.06	124.3	95.24	104.19	97.1	123.57	130.14	118.24
102612243	107.69	122.99	113.83	126.02	124.42	121.93	113.71	117.34	107.76	101.99	111.42	107.41	102.44	99.48	101.79	122.55	122.53	115.11	108.27	117.08	106.65	109.09	117.11	110.07
102625691	81.38	77.21	82.95	172.97	169.96	172.36	77.16	78.2	75.23	144.4	123.83	130.24	65.77	71.56	73.65	169.25	149.69	188.26	77.14	72.87	80.92	120.77	138.38	114.52
102623806	162.98	200.55	162.02	85.18	70.11	89.21	142.55	153.75	128.73	72.7	75.43	77.26	119.64	109.88	119.68	91.97	98.41	88.47	136.36	153	140.24	77.96	66.96	81.15
102623290	125.54	121.5	120.3	103.29	96.6	106.54	133.1	123.49	115	115.74	113.6	110.81	95.99	97.89	107.34	113.46	115.38	105.44	110.07	110.92	111.92	120.4	110.03	119.06
102614860	103.01	92.64	95.42	148.44	159.27	139.79	105.75	103.86	107.76	88.54	116.14	108.32	103.31	96.89	108.76	119.37	132.99	118.23	91.16	87.49	90.7	138.89	126.01	118.91
102621028	105.45	109.06	105.99	110.99	103.9	101.77	115.5	106.93	116.17	114.72	122.86	121.79	119.68	117.45	116.11	115.78	114.55	107.5	110.24	117.75	114.41	121.27	108.04	103.45
102623113	147.55	158.42	157.43	46.93	36.03	58.81	163.21	172.33	146.84	49.07	95.85	72.14	174.28	212.67	230.65	43.44	49.48	21.52	176.02	180.45	172.89	46.74	39.87	47.32
102617753	105.09	98.32	103.81	124.27	112.51	139.14	114.07	108.55	116.64	96.44	118.66	115.12	113.08	117.49	124.97	116.52	112.88	112.62	109.75	105.8	108.37	95.55	114.33	113.32
102615263	142.17	131.37	147.88	77.2	78.53	94.33	122.58	128.39	124.31	105.6	104.42	104.54	114.08	109.56	113.67	108.36	98.68	126.79	137.46	119.9	130.81	83.83	95.91	96.55
102631152	109.68	90.99	102.38	117.09	129.79	127.59	106.63	99.32	104.05	135.58	115.94	123.33	97.38	97.75	99.39	132.1	125.29	130.21	105.99	96.31	108.96	99.17	122.26	119.63
102621153	107.07	91.08	99.66	115.48	121.5	125.18	113.17	112.42	110.83	111.71	128.7	118.62	107.36	109.27	114.26	114.78	123.94	123.14	100.49	93.34	102.76	114.7	116.98	119.75
102629073	113.63	127.06	113.88	116.14	116.14	118.27	114.17	116.34	111.83	126.67	105.89	109.4	104.29	104.68	109.31	112.2	107.96	119.11	110.77	113.92	107.42	97.84	115.96	103.16
102629426	112.1	110.15	110.63	127.52	113.72	116.8	110.16	115.01	109.72	91.26	114.77	107.86	101.7	102.22	102.33	120.64	125.1	122.74	116.51	121.67	119.26	101.94	114.06	107.24
102608916	121.97	131.79	121.27	116.98	84.14	106.61	137.43	111.23	121.54	112	116.65	123.25	111.88	111.35	116.16	99.27	91.29	79.83	116.66	114.27	108.48	138.84	94.8	106.25
102619989	99.97	99.96	107.71	111.43	103.41	124.53	117.23	112.76	109.12	132.49	104.85	107.12	106.23	105.7	114.74	108.49	113.97	127.21	102.51	120.1	114.25	114.41	120.51	112.22
102621509	147.22	127.11	137.71	103.98	94.71	106.68	146.58	139.29	137.38	98.35	92.11	91.87	114.83	118.77	124.39	94.2	87.86	90.95	119.83	111.17	109.36	110.48	90.81	93.18
102610755	142.86	148.57	151.14	78.36	75.94	78.52	129.44	143.93	139.72	62.92	70.17	72.78	152.06	171.77	150.55	79.67	104.69	93.84	166.71	165.75	153.3	42.88	55.53	52.1
102628871	27.07	43.63	29.39	13.77	10.46	6.05	28.39	24.9	24.77	315.41	317.51	254.23	26.9	32.72	34.41	109.6	175.47	115.76	19.12	21.39	20.13	298.06	404.21	329.71
102628121	83.53	91.62	87.41	153.26	136.22	131.5	92.61	90.63	94.46	113.89	120.61	122.88	101.38	94	102.37	119.82	119.26	114.65	82.14	95.16	85.88	157.02	148.06	141.18
102608854	43.41	51.11	46.31	186.96	201.09	183.39	49.8	40.89	45.8	181.01	161.28	160.63	21.96	22.93	20.8	208.3	213.67	203.46	42.8	48.77	35.41	206.48	145.59	156.33
102622672	117.23	121.47	119.43	128.95	125.04	113.65	120.57	115.69	108.67	110.97	104.24	108.12	107.92	96.14	106.63	119.04	126.96	110.36	103.39	104.16	91.03	102.15	107.73	102.99
102610300	100.22	96.56	104.17	124.59	116.46	126.52	96.67	100.61	99.27	161.67	116.79	121.1	107.63	94.24	89.66	131.52	119.63	132.4	98.6	91.68	102.98	116.62	112.52	107.97
102609385	97.23	108.22	107.66	122.86	119.56	114.14	98.59	100.44	103.06	124.38	115.47	112.44	110.66	104.4	98.24	122.37	129.25	113.58	106.75	116.8	112.24	111.79	104.93	114.05
102630129	100.31	99.73	101.94	77.87	75.82	79.37	114.96	119.88	109.3	124.1	128.58	137.04	122.91	129.29	134.42	106.51	88.41	105.87	105.08	111.99	118.57	133.65	101.65	141.53
102610209	120.45	148.62	128.25	133.09	94.08	99.49	94.97	110.67	106.07	82.33	113.18	112.99	109.05	104.33	126.81	118.73	146.06	109.2	96.31	127.85	102.21	117.41	75.7	90.34
102618722	116.88	99.51	105.63	100.85	105.39	110.42	130.52	112.78	124.04	82.97	120.7	104.21	123.46	116.32	123.22	105.96	116.05	110.44	111.49	101.86	115.93	117.26	98.21	113.45
102607691	93.29	79.55	88.59	139.26	121.8	151.29	94.79	85.91	88.64	159.06	128.38	131.98	83.76	80.58	89.97	125.66	134.16	153.18	86.78	74.16	81.62	128.45	134.55	130.82
102624985	123.97	96.26	104.48	154.95	208.48	131.53	140.55	138.05	144.26	30.17	23.37	32.77	116.05	115.38	109.81	73.19	63.08	57.87	132.09	122.74	134.65	227.85	65.9	112.86
102617944	115.1	113.49	119.17	108.94	90.01	106.01	107.93	114.31	105.47	134.18	102.62	112.93	104.7	104.37	103.68	120.37	116.53	123.96	110.52	116.56	117.15	97.62	105.44	108.05
102613471	126.69	97.74	111.6	89.56	108.49	75.83	124.31	115.1	129.19	66.47	91.87	86.33	138.24	143.65	142.72	90.67	93.4	83.75	155.35	152.96	161.65	97.21	76.77	97.34
102606721	107.44	104.23	121.78	122.21	107.6	127.78	114.54	111.56	105.94	116.75	102.22	96.24	99.92	100.01	116.51	115.91	119.25	106.44	108.36	102.5	105.1	121.49	107.47	115.26
102623381	127.82	147.89	126.99	103.35	98.82	96.91	117.89	124.44	120.49	103.89	70.93	76.5	128.29	142.89	115.26	93.55	87.24	94.31	126.45	137.78	140.94	87.15	103.14	82.95
102618366	92.28	76.22	93.08	120.4	103.53	135.38	93.71	100.1	87.54	104.8	171.59	142.16	98.35	93.51	101.8	125.3	143.96	147.73	105.57	90.99	101.45	88.25	112.39	125.71
102618965	114.1	163.72	139.05	104.06	95.42	93.77	119.09	118.23	110.76	129.61	89.26	100.57	125.22	98.76	102.91	104.2	97.64	94.99	117.78	120.7	109.44	114.78	94.14	96.22
102621387	161.99	131.86	159.69	91.46	96.07	79.23	144.17	135.81	136.26	89.69	71.37	71.58	144.17	127.81	136.15	77.6	71.05	81.24	148.62	118.84	143.25	75.95	77.41	79.76
102624075	137.25	118.57	131.73	111.6	109.13	118.32	118.79	115.07	111.89	99.81	112.35	110.33	103.21	95.38	106.2	111.04	105.16	95.2	128.05	105.16	120.94	75.64	111.92	98.29
102624493	84.54	80.54	73.31	123.65	96.01	130.95	95.33	87.16	86.53	118.17	184.77	165.41	77.41	78.77	85.18	128.64	152.38	156.87	72.99	72.27	78.09	144.59	127.93	144.62
102617360	111.51	89.48	107.4	101.69	108.66	126.69	112.55	111.65	100.58	111.62	121.51	118.99	96.88	100.95	118.11	120.46	133.72	123.73	110.23	103.02	101.06	94.38	106.61	114.46
102620201	98.04	84.22	95.03	124.02	152.12	128.91	108.06	93.83	102	105.17	133.46	115.97	94.72	98.14	103.17	130.95	131.72	115.44	97.66	90.13	98.33	100.76	124.18	116.37
102621375	171.88	139.26	149.93	99.55	72.61	111.8	161.89	164.11	145.32	83.51	95.46	77.51	146.48	124.06	138.24	73.58	80.02	102.56	89.22	84.86	83.33	86.69	79.59	79.88
102620824	108.06	80.08	104.03	129.81	137.86	123.61	101.33	94.74	92.37	95.71	107.22	105.86	99.05	98.47	103.27	123.49	137.26	120.58	90.14	93.95	98.3	128.43	118.24	148.14
102627069	96.48	91.8	95.45	130.85	140.37	135.16	99.71	98.57	99.3	110.53	115.35	114.34	104.07	105.98	104.11	112.61	119.39	117.98	99.33	101.06	101.7	111.41	116.48	115.6
102628005	118.53	103.9	121.24	92.4	97.8	85.7	120.88	113.62	122.33	111.47	94.69	102.71	130.75	122.68	118.75	108.12	104.96	112.25	125.19	116.52	133.38	89.27	95.7	93.49
102625354	133.05	117.17	110.17	93.95	95.37	107.64	148.54	126.45	133.85	85.27	101.42	75.91	136.73	141.41	138.58	85.61	91.02	82.63	123.6	113.65	113.11	103.19	86.68	90.69
107177532	2.91	2.61	1.82	255.1	281.39	367.86	2.92	1.6	0.95	110.3	140.78	108.48	1.43	0.68	0.97	244.6	337.46	177.53	0.48	0.77	1.09	226.86	100.77	265.15
102618746	129.56	133.13	119.06	72.58	96.72	70.78	144.99	123.41	141.73	141.42	56.36	55.82	159.03	166.81	184.44	79.07	65.29	107.57	119.04	146.87	122.5	74.08	63.28	53.84
102630595	83.64	66.19	79.21	128.89	121.93	143.23	104.58	92.2	95.39	85.98	155.13	139.65	95.32	105.85	119.32	101.62	117.89	116.18	96.1	94.6	99.98	113.62	113.25	157.04
102625979	122.14	116.23	118.17	109.62	107.29	101.23	119.88	118.17	118.15	100.78	96.98	92.48	105.08	102.38	117.07	104.61	107.73	108.74	112.06	117.63	110.72	104.72	105.63	109.14
102624325	104.04	97.29	102.13	136.11	118.14	120.1	108.05	100.31	103.36	90.44	111.79	113.66	103.22	108.81	106.1	105.61	112.49	112.01	104.24	101.96	106.8	121.74	110.28	126.76
102610669	93.17	80.74	91.51	137.68	121.39	132.56	76.96	83.35	82.95	119.56	129.77	130.66	75.46	68.03	79.25	149.95	159.86	137.31	75.9	84.66	78.43	140.9	142.85	151.51
102608710	109.62	92.12	102.82	99.01	98.27	112.42	93.44	95.27	96.28	90.11	133.37	133.7	94.99	103.51	114.25	130.44	129.56	120.99	116.56	108.02	121.09	81.9	123.68	122.81
102620452	15.19	16.98	15.76	212.58	266.76	262.01	19.62	18.44	16.36	167.26	211.71	195.84	16.53	17.25	18.6	214.41	222.32	179.47	9.54	11.48	8.19	141.67	189.49	173
102626855	210.74	232.64	202.63	16.74	25.55	12.28	200.2	211.33	204.71	50.49	7.31	5.41	249	207.65	224.09	22.06	26.02	18.28	152.85	159.24	131.12	22.27	10.76	13.06
102627379	131.1	124.35	133.96	89.87	92.49	94.99	116.14	119.02	111.81	118.94	87.99	90.28	113.48	105.62	106.27	106.31	98.95	100.34	126.64	119.93	131.97	93.7	108.7	93.47
102607309	179.03	212.91	229.85	5.27	5.92	3.84	137.48	175.25	141.21	7.32	7.55	8.78	143.05	172.36	202.7	5.77	7.29	4.12	275.56	316.34	356.17	1.41	10.35	1.24
102620900	128.5	111.7	115.61	83.96	88.88	89.65	128.84	130.21	127.98	65.47	89.92	84.51	145.72	140.59	140.89	92.7	99.52	90.56	133.59	137.5	126.78	86.87	83.41	85.35
102625001	108.53	107.89	105.25	129	132.86	120.54	122.75	105	113.49	98.41	100.44	103.45	101.32	95.19	102.14	113.1	125.23	112.89	97.9	90.36	98.22	112.5	109.46	101.37
102617527	138.01	151.46	114.85	38.47	40.97	30.09	149.41	158.18	147.87	42.58	74.15	71.75	130.82	133.28	161.2	70.85	79.16	62.24	243.64	241.79	214.32	12.92	53.44	42.6
102624350	135.92	114.17	128.51	75.21	90.22	79.31	132.01	125.51	126.06	85.84	86.28	81.15	132.9	126.2	128.49	97.52	95.94	100.15	143.61	132.2	142.06	71.67	87.37	85.24
102624903	98.45	103.72	90.93	133.12	122.09	135.61	112.24	106.83	99.26	96.12	113.72	101.99	97.39	111.72	105.89	98.34	112.81	100.26	96.16	91.83	98.59	150.43	100.08	125.5
102631343	79.31	90.45	79.05	154.5	136.99	148.95	89.23	86.48	84.75	113.36	107.89	126.7	95.14	98.31	99.42	124.95	130.27	117.8	71.76	82.29	70.74	153.43	123.85	137.05
102627761	101.84	92.25	100.89	119.02	90.62	106.72	94.89	98.06	102.58	139.5	126.19	125.18	98.37	106	103.95	112.65	110.05	122.15	100.99	92.63	99.61	99.18	138.1	120.58
102624126	101.41	154.23	118.48	117.34	97.67	117.99	96.21	96.1	92.91	131.69	86.88	92.87	100.05	92.38	100.51	121.25	107.07	106.77	97.62	128.85	112.46	113.98	108.6	101.95
102623921	101.77	109.03	98.18	116.89	103.63	115.01	108.19	111.5	101.89	163.3	104.21	115.1	99.61	95.12	96.51	109.93	111.7	120.16	97.68	92.97	93.89	112.48	101.11	113.86
107177723	67.16	80.11	71.99	176.89	199	165.34	70.16	74.79	75.24	122.74	131.1	117.1	81.71	79.33	69.79	144.33	142.28	109.46	76.66	72.26	70.19	128.21	140.23	124.56
102607268	84.18	85.06	77.52	140.66	116.06	149.03	80.97	77.44	73.66	155.31	147.57	168.13	79.79	71.05	71.58	110.8	126.44	108.59	72.68	68.85	64.2	167.24	137.49	153.25
102625899	115.81	132.03	108.25	158.4	133.74	139.9	113.42	106.91	107.81	94.33	94.68	90.62	91.53	83.64	88.08	104.77	95.83	103.33	101.22	106.91	87.29	112.75	113.86	102.23
102612235	38.55	47.87	42.84	103.4	128.56	112.99	50.92	51.73	55.27	159.45	210.43	159.26	60.13	60.17	67.36	150.01	192.27	124.65	38.03	48.75	47.14	170.93	283.22	180.35
102613887	91.97	109.77	97.77	131.74	119.38	122.36	90.07	94.88	101.73	126.78	104.22	111.79	104.49	96.87	92.38	108.07	110.6	129.91	90.52	99.49	91.09	130.77	111.65	115.85
102611881	84.62	104.23	94.39	135.93	115.22	112.61	73.61	77.87	69.45	154.25	129.5	129.34	83.92	85.88	84.57	149.69	166.61	175.85	68.33	77.5	74.61	103.56	114.55	116.98
102620771	127.15	107.12	139.49	68.5	73.95	70.68	132.37	104.64	118.62	117.61	94.9	120.97	134.73	146.17	145.58	74.82	93.3	62.09	143.37	129.28	161.39	77.21	51.66	82.42
107175435	89.74	112.57	107.8	215.76	179.1	168.21	87.74	97.79	67.88	65.97	75.16	97.84	79.94	61.51	60.63	152.75	160.52	107.13	105.05	72.33	93.15	117.67	85.41	108.38
102615701	120.9	87.1	110.54	108.23	97.73	121.73	107.11	110.71	107.81	135.62	109.07	109.24	100.86	95.68	103.13	114.69	109.76	125.11	105.12	92.87	105.51	85.81	100.31	105.32
102615961	69.5	92.42	77.89	137.65	135.89	136.34	89.94	91.5	96.3	118.57	115.65	124.78	102.67	88.24	95.13	124.9	114.78	108.58	78.4	97.03	76.25	153.44	123.07	117.71
102624490	177.77	203.61	195.27	44.74	31.65	37.96	137.38	164.28	141.1	37.32	59.72	51.09	141.08	152.75	151.85	32.95	43.98	31.36	188.78	239.21	181.29	30.89	35.86	53.97
102618544	113.86	128.55	111	128.13	114.62	98.68	149.79	119.79	138.45	45.2	82.19	72.16	139.76	139.96	140.46	85.49	102.21	69.53	89.69	110.58	102.37	145.84	74.83	60.81
102622704	98.46	117.03	94.73	97.86	87.09	104.04	110.53	102.74	100.53	127.14	130.76	138.11	95.91	92.51	96.46	126.87	114.87	134.17	84.39	91.9	83.97	100.74	114.38	118.64
102620670	42.15	43.35	41.86	50.35	50.06	39.84	49.49	46.33	49.23	185.65	241.95	215.47	50.05	54.25	59.19	153.08	200.77	133.87	44.46	48.88	44.31	217.1	231.6	270.42
102607672	87.65	91.08	96.88	116.67	115.93	106.05	94.08	86.49	91.11	112.96	123.09	123.44	99.33	93.06	96.61	102.72	110.43	109.35	84.95	92.14	94.81	155.58	143.61	134.74
102615060	41.19	94	54.25	39.54	32.86	30	35.45	35.43	44.82	268.52	225.47	208.28	37.04	38.03	38.03	136.84	184.67	126.19	24.94	31.53	25.88	270.86	249.17	289.66
102624882	26.7	28	28.6	169.63	182.45	192.63	33.27	34.13	36.73	126.21	154.03	169.38	48.1	53.1	54.95	200.05	203.69	195.25	17.69	24.26	24.84	233.19	152.84	172.59
102619752	96.1	78.46	102.94	118.02	124.44	126.57	101.43	86.21	94.16	105.92	115.96	98.63	89.83	93.43	108.86	139.91	148.91	147.03	95.16	88.08	97.83	94.13	95.97	111.37
102626826	75.69	150.71	95.1	147.9	115.98	94.72	78	91.58	102.63	149.51	101.75	102.55	88.72	86.01	99.23	95.75	89.79	80.71	84.93	124.66	93.72	135.52	147.96	122.45
102614851	68.89	64.35	67.58	156.15	156.85	166.6	79.76	70.88	75.37	110.59	133.31	138.57	75.97	79.4	79.59	132.36	139.48	133.18	65.87	73.92	69.05	150.1	122.97	141.62
102627692	76.33	79.63	80.54	177.74	139.45	166.15	90.16	78.94	76.37	123.33	119	135	70.96	68.91	75.1	129.06	120.63	123.76	60.5	67.23	67.99	157.85	134.46	132.74
102608962	89.62	88.07	81.77	139.21	159.25	117.85	109.87	94.65	101.5	103.1	120.68	114.74	97.04	96.39	99.7	111.96	103.82	94.98	88.99	88.19	82.75	130.92	109.69	125.55
102621484	227.62	210.94	235.41	9.99	7.33	7.79	153.47	163.99	174.13	29.56	9.06	10.41	143.84	160.3	148.86	6.67	6.21	10.4	256.15	283.66	264.11	6.12	15.58	8.19
102615075	102.7	86.97	102.72	100.68	112.45	113.79	101.03	100.11	98.75	98.81	129.38	119.43	110.98	100.04	110.88	120.6	122.26	123.04	93.64	85.19	95.76	102.44	98.4	119.36
102630393	32.08	55.53	40.51	31.76	29.15	24.89	16.48	19.19	17.51	228.73	261.27	281.6	15.95	19.8	18.17	193.47	179.57	163.07	18.21	19.58	16.91	229.68	333.74	297.48
102616591	72.02	81.33	72.59	154.78	167.61	145.28	83.61	78.12	86.96	116.47	114.45	116.06	94.47	90.4	90.45	123.99	133.58	124.7	70.02	76.96	71.33	131.46	128.13	115.08
102617301	102.35	85.03	95.25	130.16	119.64	129.32	99.09	95.99	97.35	94.18	120.13	124.66	92.6	84.42	90.4	125.36	123.29	115.97	87.63	77.16	80.95	114.16	120.91	129.56
102613677	171.7	152.73	157.69	34.07	37.23	36.01	194.63	198.17	209.68	38.05	24.56	24.68	190.66	164.71	175.87	30.79	27.75	45.81	173.38	159.47	184.47	46.14	16.73	40.26
102612674	123.84	130.63	120.24	68.36	67.64	67.52	142.01	137.53	135.7	85.25	73.43	65.99	144.13	152.23	171.46	60.33	67.9	67.07	134.12	147.33	141.59	85.27	72.65	72.88
102609340	98.19	121.58	107.43	141.25	117.88	119.75	97.52	95.26	101.46	114.07	98.92	109.8	97.44	101.35	98.87	109.4	103.01	95.59	91.29	95.93	89.26	107.08	118.54	103.97
102610329	87.12	67.72	84.71	123.14	113.04	123.5	95.25	87.67	95.53	99.21	141.66	128.84	86.02	90.74	99.12	114.81	119	111.23	82.22	78	81.19	141.02	140.16	143.09
102620552	68.15	79.88	63.1	164.85	140.94	138.57	67.67	68.27	70.29	118.88	122.88	139.05	78.93	70.36	82.74	149.92	141.05	137.15	59.65	70.34	63.44	153.29	145.73	136.79
102630544	33.17	50.6	32.23	107.92	114.1	211.64	66.6	45.37	60.68	57.83	80.53	81.65	111	95.5	114.78	110.73	93.42	88.75	271.55	237.36	219.75	56.36	104.7	84.72
102631036	68.83	70.12	68.05	147.9	161.37	143.87	63.78	68.73	65.29	173.55	130.33	134.67	66.66	61.14	63.87	141.58	141.31	142.03	62.62	61.18	63.66	136.77	149.94	141.62
102613726	132.98	130.31	132.15	72.16	78.29	65.11	128.86	125.52	123.22	73.82	71.74	76.01	140.36	144.07	140.73	78.37	77.37	83.73	140.25	149.79	150.03	62.94	80.78	68.67
102620500	145.7	144.94	137.36	87.78	73.1	81.74	138.87	131.63	133.09	68.76	81.61	77.66	113.12	116.08	119.38	77.07	82.1	67.52	144.58	127.65	132.8	87.37	74.13	82.15
102631100	73.88	72.25	73.4	137.08	153.98	136.88	76.5	71.45	71.05	115.04	156.55	151.89	69.49	72.39	72.67	147.21	145.4	136.52	74.75	68.94	70.4	116.47	128.11	131.49
102618193	115.31	110.05	109.74	103.56	103.76	119.99	112.73	109.21	104.81	106.4	112.5	108.45	92.26	92.84	94.94	111.02	104.62	112.38	98.69	95.52	97.92	89.4	109.34	107.56
102608002	69.46	66.61	64.47	148.51	180.03	138.95	85.07	75.73	72.52	150.96	114.9	122.6	77.1	74.79	82.28	154.33	144.42	126.37	60.2	66.45	57.3	119.58	142.68	126.85
102619787	109.74	115.91	112.48	115.1	126.64	125.05	104.63	97.01	96.21	108.15	89.04	100.78	88.71	89.22	94.46	120.78	114.83	115.37	103.05	92.99	86.96	100.21	108.04	104.96
102628925	106.8	99.85	103.75	113.76	100.96	119.18	115.33	104.48	106.92	100.27	118.05	113.31	93.58	94.16	95.44	96.5	105.65	104.62	96.33	94.54	92.55	120.83	105.99	114.72
102624978	160.36	146.61	171.38	33.72	36.4	32.9	166.01	161.62	163.96	41.93	34.35	33.78	151.65	175.4	193.6	34.38	36.79	34.71	195.33	199.78	212.31	31.12	34.45	33.93
102614453	79.01	80.97	83.26	144.32	140.29	125.07	85.6	84.07	83.15	126.32	109.14	116.2	93.89	92.99	91.81	113.17	108.91	125.19	80.85	88.88	87.56	126.18	128.37	120.3
102613287	86.14	111.14	86.81	149.13	135.94	121.13	79.32	90.69	86.78	112.39	96.67	105.63	91.98	95.93	89.57	112.05	107.06	97.81	83.17	94.53	93.14	142.64	132.55	110.6
102613919	131.98	102	117.58	86.41	91.64	94.88	133.65	125	129.9	80.72	100.92	84	115.58	120.97	129.12	86.66	90.18	102.1	124.52	112.12	123.51	65.14	83.01	80.72
102578001	102.48	100.55	96.12	129.11	139.64	109.07	104.8	97.71	102.28	92.53	111.5	118.22	106.38	93.87	104.05	100.48	90.83	73.43	94.51	89.58	91.23	121.56	108.34	132.45
102608055	122.65	129.37	120.99	105.41	108.05	105.36	142.93	140.29	140.75	57.32	39.48	37.84	157.38	161.22	169.42	66.66	56.38	85.88	143.75	146.95	153.72	58.21	26.63	33.33
102609631	139.12	98.12	124.48	77.58	88.66	82.8	125.71	119.33	124.25	76.19	92.64	83.95	121.15	119.53	126.97	91.86	89.81	91.57	140.86	116.57	135.66	70.98	87.03	83.74
102625513	211.27	189.61	218.1	13.6	12.01	19.35	173.58	184.12	178.98	40.82	29.86	32.82	151.06	138.18	133.64	23.56	25.33	45.06	226.84	176.88	217.51	11.5	30.22	23.88
102610853	129.94	172.51	149.57	92.5	76.02	97.49	113.67	117.75	103.6	103.67	83.1	92.86	93.56	99.39	95.45	97.76	91.53	87.89	108.56	123.46	109.61	86.49	93.57	87.14
102622318	151.66	181.19	172.14	38.11	30.73	28.99	139.06	160.47	151.44	42.55	36.36	36.2	162.74	177.07	164.83	30.6	26.58	32.57	183.96	222.12	235.88	35.5	31.7	34.36
102622121	118.64	112.68	118.27	91.89	96.89	98.29	106.05	111.58	111.21	91.96	91.61	86.4	107.5	112.19	109.69	120.88	106.57	101.32	126.55	117.37	124.77	68.94	92.89	80.2
102577963	140.51	133.07	137.27	65.56	78.9	61.67	127.34	125.96	131.11	74.34	66.96	66.18	135.54	142.86	130.54	63.58	65.66	72.62	138.34	137.12	141.96	77.33	111.6	76.42
102606928	97.48	98.34	95.82	118.42	118.29	107.31	92.15	92.1	94.65	100	105.73	115.69	98	97.1	97.4	127.69	119.78	111.97	95.31	97.17	95.04	105.26	112.68	109.03
102615656	29.01	32.67	32.75	47.4	43.29	42.15	27.95	24.8	24.37	185.39	312.63	258.66	24.28	25.72	25.78	199.82	233.37	191.14	26.43	25.73	26.8	207.59	136.39	313.47
102612614	89.27	84.04	96.58	123.76	105.09	112.85	102.35	111.23	102.4	109.64	91.54	96.35	99.73	93.7	96.87	117.6	110.63	101.25	97.06	97.41	94.46	129.12	122.58	109.78
102626868	165.9	209.41	166.7	41.81	43.23	37.79	165.32	166.46	163.23	54.94	42.46	47.36	167.78	149.84	158.98	46.65	40.48	45.85	162.77	150.96	153.86	40.77	35.27	35.49
102616567	100.69	101.99	94.55	125.4	110.89	125.41	118.35	111.25	117.02	106.64	91.59	88.56	102.25	115.73	98.25	96.44	87.21	80.87	95.59	110.04	102.24	103.34	113.99	89.44
102626479	89.29	107.1	94.42	114.59	105.43	106.29	96.81	98.95	99.76	117.18	103.75	107.66	94	95.65	101.03	106.27	109.5	105.25	94.05	105.36	92.91	126.9	107.27	107.87
102608076	93.15	93.05	94.66	115.53	149.38	117.71	90.42	89.44	88.57	134.37	110.52	112.71	91.36	89.17	94.85	115.83	101.25	117.3	90.63	88.87	90.68	102.53	107.5	107
102578009	106.61	96.86	114.49	118.28	129.22	123.2	93.35	89.31	87.11	120.4	96.69	98.34	78.2	85.51	87.78	135.98	112.16	117.9	93.47	97.42	90.49	91.78	119.85	99.48
102609283	109.23	94.22	106.5	97.73	91.9	112.02	101.47	96.78	104.96	139.64	110.21	111.47	77.64	88.05	99.85	112.91	109.32	122.49	99.41	96.14	101.98	105.18	99.05	94.7
102620386	163.27	147.56	163.91	51.41	46.08	64.05	141.36	140.48	135.65	65.57	66.76	65.99	130.54	128.95	136.68	59.97	63.25	75.31	167.19	140.62	151.2	54.28	56.3	64.46
102609460	44.15	48.82	44.87	166.99	153.46	133.41	57.57	55.37	54.78	109.93	189.96	181.34	62.49	59.81	69.2	94.36	128.37	85.49	51.97	54.07	53.13	200.8	163.76	213.89
102616587	105.39	95.85	110.65	97.77	99.8	100.05	99.75	99.33	100.28	94.66	113	112.97	104.49	98.01	90.61	115.26	116.35	121.86	108.43	97.15	111.36	81.67	98.78	102.29
102612919	138.32	138.9	143.64	104.06	100.66	102.78	119.28	132.17	118.61	72.26	86.57	79.77	98.12	101.27	102.72	85.57	93.35	88.35	116.78	102.92	107.13	78.38	79.48	82.83
102617479	106.67	138.1	130.13	94.55	86.2	101.48	108.23	112.57	115.55	116.14	90.75	105.34	95.96	87.15	91.46	106.63	104.29	98.97	100.04	102.28	97.11	107.34	88.56	87.61
102631421	141.52	104.39	124.31	74.15	68.55	105.03	137.32	136.84	126.94	69.04	91.76	73.5	106.53	117.24	118.57	90.62	95.3	106.7	123.08	120.69	118.73	69.34	76.15	76.1
102627309	125.74	148.73	126.97	122.62	111.87	123.32	114.74	112.11	105.73	96.8	89.9	94.7	84.07	71.37	76.96	101.59	98.9	100.57	101.18	98.65	90.43	94.47	90.55	90.12
102608057	73.27	68.82	64.4	63.94	69.87	45.09	133.12	105.51	158.79	75.51	99.11	77.19	153.87	153.79	174.71	87.79	93.83	52.03	60.47	73.58	71.2	211.98	131.6	172.41
102616802	56.45	42.94	56.59	140.26	145.63	177.9	45.48	42.99	40.46	106.58	202.11	188.57	41.53	37.11	43.01	148.67	198.55	148.22	53.7	40.95	54.13	133.82	128.79	196.89
102609931	90.55	86.88	87.86	112	112.53	122.37	99.34	96.27	97.41	108.29	123.1	111.89	101.87	96.65	101.51	117.48	115.73	102.94	92.24	93.46	95.34	104.46	101.01	99.17
102629129	41.67	51.08	40.8	95.87	95.7	99.21	49.26	57.82	58.61	456.45	122.98	173.01	61.11	58.18	51.25	107.3	103.31	154.82	43.5	41.64	43.92	115.61	185.75	159.29
102623564	81.56	84.55	87.45	135.45	135.01	140.69	85.87	77.49	77.11	125.66	114.03	114.06	67.46	70.74	80.91	144.77	137.38	136.25	77.76	74.43	75.63	113.17	115.55	114.76
102615781	160.58	161.33	174.98	36	30.14	27.24	137.8	163.56	155.94	59.66	18.86	28.93	135.62	173.62	133.93	42.53	35.12	36.75	189.11	200.67	165.81	31.9	114.08	45.93
102578052	81.44	117.46	91.43	105.62	76.13	78.93	98.56	101.84	107.6	117.06	105.29	124.04	115.14	119.03	118.24	92.54	118.04	103.31	73.96	90.83	75.16	111.7	97.37	136.21
102630620	121.55	115.75	116.66	87.23	89.05	83.87	124.75	120.72	125.61	74.3	70.5	69.45	131.02	125.14	133.73	78.91	84.25	83.16	118.57	125.22	119.67	82.78	94.74	77.35
102611829	107.05	133.97	116.04	102.15	84.72	102.55	108.73	109.63	122.54	86.44	95.78	95.1	102.04	101.63	96.89	101.63	105.74	85.04	109.4	110.67	97.73	117.44	70.91	85.73
102628801	78.84	92.49	85.17	138.56	117.77	131	84.9	77.74	76.93	147.23	118.93	123.35	71.99	65.05	75.46	126.39	120.01	123.05	71.19	76.09	74.59	127.21	121.68	122.64
102612086	211.05	216.92	220.84	14.82	15.86	14.26	169.75	172.59	168.22	17.84	12.79	16.88	157.44	178	163.83	21.87	21.26	34.77	181.3	202.93	181.01	18.71	10.27	24.32
102627288	125.41	118.23	127.11	73.88	80.89	71.23	136.58	129.72	138.45	72.23	73.19	62.98	133.22	139.41	148.47	73.98	87.22	74.35	126.48	134.27	120.13	59.54	76.77	62.18
102628324	97.56	98.47	97.36	129.81	116.88	116.77	87.17	86.09	80.97	149.18	98.51	126.88	79.86	69.12	74.63	123.3	110.21	127.25	75.27	71.43	74.59	119.35	113.12	121.52
102628230	127.36	131.72	134.67	84.9	91.15	98.46	107.23	131.76	112.19	101.14	62.67	79.41	107.9	112.08	105.69	86.26	85.36	86.8	108.84	121.61	115.58	80.69	87.28	84.4
102618150	40.26	41.17	33.39	149.82	171.96	255.06	29.36	30.29	31.61	125.71	186.95	170.47	37.12	28.25	35.73	197.8	170.8	246.5	13.75	19.55	16.67	152.89	121.25	138.16
102609690	131.24	165.28	130.45	82.68	70.67	60.29	132.06	133.02	135.79	72.5	62.6	68.61	122.09	116.32	105.28	66.77	64.89	63.22	118.82	128.36	119.55	119.65	77.05	96.12
102615618	80.34	91.52	83.5	145.57	137.91	128.98	78.01	78.57	73.6	133.02	113.87	119.22	78.27	74.48	66.64	124.54	117.47	122.66	86.98	83.08	79.7	115.09	117.84	108.92
102626381	122.58	117.41	132.35	84.6	87.34	104.84	110.68	115.38	109.33	111.25	83.55	85.45	98.31	95.96	99.86	106.06	98.81	103.96	113.33	108.14	107.14	73.31	85.52	79.91
102610503	132.97	127.91	135.04	66.53	78.05	75.46	121.81	126.79	130.8	79.88	65.28	65.73	138.39	126.16	124.16	77.52	77.51	72.81	134.85	132.15	136.72	71.45	68.12	68.97
102618173	128.15	129.26	135.99	80.85	81.9	76.13	113.01	120.34	114.09	84.86	74.11	81.23	140.14	128.45	126.81	83.99	81.61	82.44	118.66	118.29	133.23	63.57	68.76	69.18
102578003	115.21	115.23	131.23	96.57	101.32	96.59	108.26	96.1	89.81	77.64	94.79	98.41	103	99.79	109.26	98.07	100.32	80.78	105.35	111.47	106.99	114.38	79.9	103.62
102615723	92.14	105.54	99.23	127.45	103	111.64	110.72	117.9	98.17	133.53	58.31	78.37	115.76	118.21	99.97	97.25	90.17	117.95	108.2	110.62	103.88	80.74	74.4	71.35
102623147	182.46	154.1	175.9	51.79	38.37	54.55	148.27	152.39	145.22	46.76	46.16	47.73	108.81	117.11	123.82	44.86	55.42	56.75	175.3	169.59	179.43	44.23	48.87	53.65
102627451	80.97	102.52	76.83	139.05	114.12	118.31	78.64	81.14	69.35	132.18	122.25	128.76	80.62	67.67	70.87	119.08	111.79	120.72	74.37	84.44	74.27	135.39	125.88	112.17
102607951	116.98	95.92	110.09	106.36	108.9	105.99	110.36	111.82	104.5	86.83	111.19	93.96	100.97	105.84	106.27	110.01	101	101.59	113.06	91.85	98.07	63.99	87.53	78
102610605	59.77	48.49	62.3	164.17	137.84	152.36	62.67	58.16	62.71	208.79	97.15	112.06	80.24	78.26	86.47	130.06	126.48	163.43	58.38	64.87	67.69	120.16	121.28	95.89
102612585	97.68	83.31	96.68	104.76	102.82	129.27	89.64	87.4	87.52	95.04	103.18	118.71	80.66	81.87	92.94	120.92	122.67	129.25	85.93	78.31	78.62	113.62	117.85	120.77
102611175	129.46	146.8	129.43	69.63	59.84	70.11	130.04	125.75	132	77.84	86.78	88.69	123.79	117.87	121.09	72.98	77.07	69.41	136.96	126.18	135.87	62.65	59.44	69.1
102622046	129.33	157.55	138.16	41.31	32.27	37.73	121.64	135.83	130.76	104.04	65.69	69.06	142.87	144.79	142.42	45.44	47.44	56.28	146.5	177.42	150.24	50.53	86.74	61.41
102630807	108.77	138.19	117.58	103.08	72.5	90.12	98.56	106.77	108.31	102.45	64.8	75.45	104.88	114.02	102.86	87.81	83.24	76.6	109.33	138.82	120.91	104.18	99.24	86.79
102619997	78.46	83.45	79.69	77.11	101.5	77.62	85.15	84.72	88.65	99.72	130.26	141.21	98	100.16	100.33	108.06	112.02	87.48	76.83	80.25	81.04	125.47	176.29	138.39
102578069	75.8	75.84	79.22	149.12	122.39	116.15	73.16	68.83	66.8	115.56	146.22	141.17	72.82	68.58	68.63	110.96	111.53	113.81	73.42	81.41	76.06	123.32	146.65	132.73
102610231	106.47	103.12	104.79	99.35	115.75	98.39	117.84	112.43	107.15	53.08	112.7	93.07	106.99	119.06	114.76	106.12	117.67	73.7	104.92	97.37	87.65	99.14	70	88.23
102626973	111.51	87.99	103.15	88.45	83.85	93.75	105.15	100.27	103.07	99.38	101.72	105.2	93.85	101.58	103.28	103.6	98.45	123.61	109.8	103.42	99.97	85.84	98.72	102.22
102610947	89.45	99.96	91.69	128.69	112.48	112.08	94.18	88.62	86.12	104.16	100.18	108.89	87.97	95.74	97.95	118.34	110.22	117.7	76.41	85.52	85.7	100.02	113.98	99.09
102626410	25.03	21.74	23.78	167.11	269.42	182.96	27.55	27.04	27.98	136.44	143.18	125.96	26.25	25.28	30.87	198.97	182.21	206.1	27.06	26.88	28.02	167.03	139.37	168.71
102606714	70.67	69	71.92	120.66	133.03	129.02	65.65	69.18	69.83	146.51	134.32	129.45	70.61	70.05	77.62	116.23	131.72	136.02	73.03	70.35	68.31	129.02	119.34	132.37
102625355	111.32	109.9	108.21	79.83	84.5	75.85	108.88	111.64	109.16	75.42	73.4	74.86	121.4	119.6	114.96	93.29	82.87	94.27	117.43	123.2	126.69	75.85	128.83	81.84
102629691	107.43	103.11	105.32	108.83	102.04	103.51	95.95	94.01	98.93	101.39	89.02	90.01	93.7	94.02	102.45	98.44	99.19	94.43	99.72	106.65	101.78	93.23	119.23	99.34
102609580	122.45	141.85	131.74	65.34	51.17	57.46	135.13	136.64	146.22	98.43	47.09	46.26	160.38	139.97	147.26	49.03	47.27	48.9	138.42	145.42	138.57	91.23	54.05	57.73
102629203	86.56	100.41	77.88	143.47	116.56	139.53	93.44	85.38	88.97	173.53	78.4	82.02	90.25	75.9	84.94	111.19	100.72	114.41	79.79	101.4	85.57	94.07	99.88	92.46
102622308	65.05	53.01	58.65	115.04	99.41	131.52	69.12	73.15	67.28	114.45	190.41	194.61	72.97	67.31	74.19	115.06	144.54	136.07	63.17	59.62	65.15	93.15	114.02	151.59
102628744	81.26	70.62	71.76	118.11	132.12	146.71	87.31	87.08	84.34	85.6	130.98	108.16	84.68	86.45	91.55	114.55	129.36	109.74	77.58	78.06	74.89	107.9	105.65	122.8
102625573	58.33	50.66	59.14	137.86	135.49	146.68	69.57	64.67	69.08	150.64	130.15	133.6	67.13	68.1	73.5	127.44	129.78	158.58	54.2	55.64	56.2	134.67	121.93	134.22
102631392	85.58	111.54	96.73	113.43	108.97	112.1	92.62	96.06	88.65	119.94	94.16	109.11	88.17	76.73	75.79	102.82	100.74	102.34	83.95	86.26	81.37	134.32	105.12	120.73
102609355	138.47	104.82	122.55	89.39	84.3	93.27	118.19	107.41	104.97	90.14	95.02	97.08	107.04	108.02	108.76	87.33	83.95	96.06	112.67	92.98	102.86	81.57	79.45	80.8
102627608	111.7	159.72	130.64	21.38	12.18	12.26	101.49	118.06	110.72	97.49	92.39	56.4	86.46	103.92	86.31	41.78	72.98	42.19	155.44	164.62	153.27	59.12	313.01	83.11
102624500	120.94	125.85	126.79	80.5	65.63	92.16	121.3	143.29	119.78	80.81	72.08	71.31	118.46	111.43	110.52	75.16	71.52	91.61	110.29	117.92	120	70.36	80.39	85.31
102627524	127.6	105.15	123.41	75.78	76.33	76.2	131.9	126.44	131.4	62.43	69.36	65.59	141.8	132.88	132	72.37	79.19	73.19	119.59	113.75	124.68	77.43	68.75	75.39
102608948	108.01	98.68	89.21	110.83	105.42	118.23	104.54	95.54	95.72	87.99	107.68	103.65	94.43	91.11	97.38	103.94	107.57	104.87	90.01	78.81	82.3	103.3	96.66	104.82
102608102	138.91	96.66	123.79	83.57	77.58	83.2	127.69	119.7	124.48	91.87	85.57	79.99	103	90.95	102.8	77.24	76.89	85.39	134.57	95.2	123.38	84.07	87.78	85.3
102617892	156	126.72	149.49	71.02	46.93	88.26	107.29	131.41	114.88	76.36	79.04	99.09	74.88	97.57	80.03	76.47	84.91	150.8	125.91	102.02	125.47	46.28	73.64	89.73
102617521	122.89	114.87	115.26	92.55	95.22	81.1	111.03	113.02	110.97	68.61	97.04	87.62	114.29	95.16	118.89	84.04	88.21	69.32	114.88	110.34	115.1	80.9	87.5	84.42
102626017	38.08	43.1	39.71	188.14	211.02	178.46	44.28	46.59	38.95	89.96	158.54	144.14	40.9	40.02	44.07	185.02	174.99	106.32	40.58	38.9	34.47	126.67	178.53	140.9
102631246	147.19	138.18	139.58	69.35	65.36	41	151.48	139.75	146.04	91.45	53.25	54.83	192.17	165.18	174.07	41.22	46.78	48.12	110.67	109.29	118.1	45.36	37.78	43.87
102613789	41.49	34.13	37.69	146.02	172.42	142.71	42.15	37.38	38.01	137.14	185.63	174.69	44.21	41.95	47	156.89	170.52	157.48	38.08	34.7	40.97	117.11	147.19	184.25
102629613	99.06	93.94	97.63	98.33	116.09	92.75	124.21	114.49	109.94	95.13	80.21	85.9	97.28	100.55	113.84	98.52	98.4	106.21	98.79	80.31	90.33	94.79	90.87	86.71
102626303	107.47	89.31	108.01	87.2	88.72	92.5	110.56	100.63	107.83	107.57	94.62	91.08	108.39	101.59	105.69	105.08	91.58	104.4	106.78	95.33	105.64	80.44	80.53	90.93
102629724	119.25	64.16	91.19	101.28	84.25	116.17	112.67	104.38	102.41	90.54	94.15	99.24	94.86	85.64	94.72	100.84	112.53	104.21	98.75	70.27	92.5	109.95	98.38	114.27
102611219	125.21	114.36	121.75	73.83	56.93	74.15	132.02	123.03	129.06	68.11	68	66.91	119.06	118.1	135.51	74.04	80.55	86.67	136.51	120.74	134.49	55.46	68.91	72.59
102578028	141.72	135.76	119.03	53.06	99.86	49.13	175.26	148.45	173.26	19.45	31.8	30.89	123	118.98	124.49	29.87	26.31	12.32	119.86	133.68	109.81	182.14	82.24	115.42
102611325	113.7	117.25	130.63	77.08	63.24	66.61	115.68	105.98	115.47	70.44	57.38	65.17	127.9	130.8	134.37	81.88	71.7	77.35	128.75	138.7	144.55	72.29	72.65	75.38
102610997	94.35	103.8	105.54	89.39	91.28	88.49	98.23	102.44	100.13	118.9	82.04	91.66	116.76	119.25	112.31	91.55	82.93	100.2	108.43	110.9	121.66	64.03	83.68	75.67
102621602	125.65	114.43	120.96	88.18	83.18	81.48	120.96	126.75	115.99	58.85	61.85	67.4	118.87	117.1	120.06	73.58	74.81	72.78	123.78	129.31	137.44	77.56	62.92	77.26
102631491	31.98	29.29	31.23	110.69	149.63	131.9	33.18	30.17	35.38	149.02	216.06	197.39	38.97	40.43	40.11	154.49	163.54	132.38	36.45	33.35	37.61	144.52	196.42	185.31
102631053	88.07	84.63	91.09	128.2	134.74	115.14	71.68	68.72	73.76	136.48	108.91	115.58	68.4	64.92	67.93	126.43	125.02	125.09	65.08	69.11	65.2	105.59	144.81	101.19
102625742	21.38	30.12	24.57	25.24	20.98	20.31	21.14	19.92	21.64	237.01	266.48	213.03	22.64	23.93	20.3	103.11	183.24	100.61	26.02	26.55	25.23	215.62	402.92	273.49
102608499	82.52	87.69	86	112.09	101.27	112.99	84.05	88.07	79.82	124.34	93.27	95.59	85.24	94.74	90.04	114.87	103.21	113.11	92.46	95.41	96.59	102.5	111.6	96.09
102627374	15.37	12.37	9.61	112.48	124.18	221.95	15.57	13.43	13.83	131.1	217.5	263.83	29.39	20.06	26.51	215.43	157.01	185.1	4.65	4.94	6.2	164.1	164.1	212.96
102622248	84.85	88.85	86.99	106.45	103.62	111.03	89.24	83.6	88.58	134.65	107.56	111.71	90.22	84.71	83.51	110.4	101.49	108.75	83.48	82.44	83.04	113.98	93.09	108.07
102620094	78.02	80.69	82.16	107.04	126.6	109.88	91.51	86.93	88.73	129.71	111.47	110.96	92.25	88.16	97.13	119.81	110.28	95.91	80.45	79.18	82.17	95.94	101	89.78
102622080	90.58	100.29	97.69	96.57	100.46	95.06	89.39	94.35	95.88	119.16	93.89	106.09	107.47	98.87	99.22	94.98	94.44	107.04	96.53	112.41	106.2	72.24	83.31	82.38
102620217	72.89	105.51	75.53	131.97	102.03	115.92	83.2	84.81	83.94	117.14	79.6	102.2	81.97	74.7	70.1	103.1	97.41	89.41	75.07	94.81	78.84	157.5	135.96	120.5
102623670	109.41	126.47	118.61	101.21	98.28	101.89	93.09	100.81	93.57	116.8	72.46	80.23	92.72	83.08	87.31	102.86	92.68	97.71	102.16	108.22	103.78	74.2	95.65	80.4
102627991	38.03	28.27	30.96	147.27	164.31	157.52	39.9	35.36	37.95	187.99	129.39	140.4	41.05	42.62	50.47	155.64	156.36	187.62	33.97	36.58	34.98	154.6	149.26	151.14
102615498	53.15	64.47	59	142.08	164.36	146.3	56.38	54.24	62.24	140.28	91.1	99	59.51	55.17	56.17	124.81	133.79	109.43	48.18	59.22	48.44	169.39	218.09	116.81
102609968	114.49	104.83	106.12	103.1	93.39	82.25	113.97	113.53	110.86	72.7	95.46	82.35	119.09	109.17	108.64	69.85	83.33	83.42	86.06	86.71	85.4	110.85	91.77	102.6
102617105	151.99	126.25	144.6	59.17	61.47	65.45	129.01	132.7	135.68	52.23	64.61	58.48	119.65	115.85	115.41	65.85	63.82	89.08	153.3	132.35	142.88	36.37	54.53	57.86
102610020	87.3	125.33	97.84	98.22	98.98	111.69	84.31	95.14	87.48	107.87	88.83	95.6	108.78	100.55	79.14	97.88	96.15	84.3	95.31	105.24	102.23	105.09	81.51	90.15
102608474	122.52	124.22	122.49	91.21	78.38	98.06	123.2	122.19	118.08	70.12	73.61	69.69	105.51	107.55	100.83	81.66	83.52	73.25	109.75	99.54	103.36	80.09	79.14	85.04
102609604	73.63	83.26	68.43	133.36	132.09	134.82	68.08	72.14	72.23	130.34	114.32	121.4	65.17	57.51	70.64	131.27	124.68	112.93	71.26	74.03	68.72	119.38	111.4	109.81
102623173	90.59	71.59	80.49	103.56	136.75	92.05	95.76	86.77	91.5	79.85	118.27	110.9	102.9	103.8	107.17	104.87	106.81	86.51	94.77	87.88	95.12	77.44	104.58	90.97
102622123	129.45	138.55	138.95	70.61	60.69	69.69	122.77	113.59	117.18	87.52	72.78	71.53	106.49	97	107.57	77.47	80.21	75.98	118.17	126.29	122.47	76.62	68.95	69.9
102617920	47.13	48.11	48.98	44.87	51	40.95	47.43	46.54	47.38	160.19	207.73	185.63	48.42	57.51	55.6	138.13	156.51	126.36	50.41	54.4	51.78	183.74	203.86	216.12
102630279	91.89	101.12	93.9	96.7	96.7	94.46	86.35	97.19	92.32	109.45	99.47	105.82	94.21	94.24	93.4	96.9	92.22	93.05	91.82	100.08	91.86	103.09	109.41	92.87
102618083	69.98	75.52	73.59	119.55	128.16	115.07	79.37	83.95	82.03	109.14	107.51	112.29	95.22	87.7	79.92	118.5	106.64	109.95	79.82	79.63	88.44	101.34	110.68	103.63
102615689	123.47	125.83	130.96	67.81	70.31	63.79	111.69	115.97	112.63	86.68	76.66	76.08	107.93	110.27	115.2	73.5	69.13	73.55	117.63	124.85	127.82	82.88	72.71	79.7
102611169	74.66	71.34	67.31	120.59	105.76	110.42	103.42	92.63	103.61	72.2	110.8	102.65	99.44	96.61	94.73	95.85	106	85.88	74.98	72.96	72.06	162.87	90.39	128
102616672	141.58	143.17	143.4	18.15	23.57	18.69	175.43	168.84	178.83	19.12	16.1	18.17	190.35	195.09	192.31	21.45	18.12	20.02	173.89	191.3	181.73	25.82	17.01	22.58
102630290	182.4	127.05	159.03	49.41	37.02	35.26	150.12	156.63	132.5	39.44	50.42	41.49	129.65	153.22	133.97	47.82	47.81	49.34	157.73	133.95	190	32.52	32.53	45.22
102627559	120.49	113.99	119.01	85.56	88.33	69.64	125.89	118.49	128.08	62.62	63.38	60.69	123.39	123.87	129.65	67.56	69.74	61.9	121.79	123.46	118.62	78.11	72.01	68.08
102628200	35.35	28.59	27.74	151.62	170.58	198.85	61.93	41.68	57.88	79.34	185.13	138.13	45.72	57.21	57.61	123.12	140.37	93.69	35.37	37.4	25.64	198.56	152.21	168.67
102627699	53.29	46.52	52.42	114.09	113.1	143.59	57.19	55.64	58.08	144.31	121.6	122.24	76.54	87.82	87.53	139.87	159.68	199.57	59.48	56.2	68.42	91.76	100.08	102.13
102625108	113.15	82.97	105.08	86.23	80.35	87.83	113.98	94.45	95.6	103.77	89.24	91.01	85.25	100.4	111.58	96.54	94.65	105.38	93.11	97.73	100.05	91.56	93.79	97.39
102609858	114.3	93.32	113.65	88.28	78.35	82.57	116.56	103.7	102.72	76.34	97.03	94.18	105.28	98.02	105.23	78.82	89.33	85.81	106.01	113.27	99.05	87.22	85.06	96.2
102609249	91.76	75.38	85.1	90.27	77.16	85.94	102.81	90.21	101.14	105.43	118.31	107.21	112.47	102.84	109.18	93.91	99.54	110.98	95.09	93.42	98.97	78.31	83.28	99.51
102610163	108.02	132.56	113.22	104.14	89.82	97.72	99.23	110.38	104.28	91.51	72.36	82.96	100.84	83.82	96.32	79.59	78.06	76.61	105.17	108.17	104.09	97.24	75	96.48
102617681	78.82	89.55	77.26	136.13	120.96	127.59	88.16	86.07	84.93	102.14	107.86	110.16	71.59	73.7	69.94	108.05	114.72	106.3	75	69.8	71.02	112.31	105.12	119.01
102614285	130.3	129.18	146.93	18.23	24.47	10.28	112.09	149.98	117.28	19.96	31.05	31.27	153.49	207.57	206.64	8.37	10.73	4.9	254.96	240.79	247.41	6.16	33.99	8.85
102625768	112.24	127.09	113.41	109.43	96	106.44	105.81	105.65	97.57	105.14	87.94	103.81	79.88	74.48	79.15	91.31	94.08	96.42	96.37	83.83	77.61	95.53	81.66	82.99
102630898	108.31	107.01	109.83	79.76	79.06	67.93	95.48	95.18	96.26	96.34	81.66	89.89	101.09	99.49	103.71	90.5	82.64	91.11	110.34	117.68	115.59	81.16	112.18	90.8
102616305	109.6	120.66	112.42	84.36	77.11	83.1	103.64	107.49	102.45	100.12	76.68	81.69	97.15	91.8	99.73	96.41	86.81	92.57	105.03	111.4	109.72	75.94	91.51	85.26
102631171	84.18	94.14	84.79	83.87	106.71	77.95	99.13	96.2	98.07	88.56	102.57	102.67	91.27	93.78	100.54	92.07	97.15	74.42	78.75	81.94	81.78	135.6	135.13	120.62
102614182	91.12	127.4	101.03	96.88	75.25	94.96	92.61	96.8	97.51	105.65	74.25	79.08	106.95	97.45	97.18	97.15	93.05	87.86	100.93	114.36	105.57	95.84	88.28	84.54
102616626	99.14	90.06	96.03	88.89	89.36	98.79	96.29	92.76	95.08	111.7	96.59	92.54	96.51	94.38	95.92	100.63	92.89	111.46	95.27	97.69	98.51	79.67	101.32	89.98
102613752	110.21	95.89	116.92	90.2	91.58	83.32	101.74	97.44	99.92	103.29	89.62	89.91	92.93	88.25	86.63	103.79	89.05	103.29	99.97	90.74	104.52	86.17	90.42	93.67
102616012	61.18	69.35	60.07	146.86	116.83	145.92	59.75	64.46	62.74	136.79	119.21	138.43	66.49	57.5	67.07	126.13	112.84	115.76	67.3	58.72	67.92	129.76	123.47	124.83
102620978	98.28	110.09	101.82	110.62	87.41	115.53	86.81	89.27	80.12	117.39	91.2	102.08	82.66	68.39	76	111.88	109.44	112.97	89.44	87.84	81.02	95.95	88.45	103.16
102616523	86.91	80.59	86.63	95.46	102.38	111.61	102.51	89.22	94.62	103.73	105.32	101.12	92.34	100.48	102.81	96.38	96.99	97.73	89.17	85.99	83.55	112.32	97.72	81.74
102612349	80.47	65.23	81.38	99.02	124.33	95.89	79.68	78.5	78.62	155.67	103.29	116.17	78.77	76.65	68.57	109.54	99.44	131.55	89.28	78.11	94.15	95.23	114.3	100.39
102618560	104	96.21	102.05	79.09	85.32	97.27	100.04	97.32	100.39	109.93	90.95	93.48	94.91	95.11	101.81	90.76	93.89	98.85	93.45	98.59	101.12	89.53	88.28	90.79
102624433	75.39	94.57	96.75	99.83	92.41	97.03	35.36	36.58	39.61	281.17	101.85	101.25	40.51	49.21	52.88	132.04	152.58	242.98	45.19	46.7	46.26	105.53	92.82	132.71
102626043	74.77	77.95	81.32	108.45	114.14	125.47	77.57	81.13	76.75	131.92	110.15	116.3	80.16	77.76	80.13	113.01	102.23	111.13	80.89	77.37	78.96	97.32	115.18	100.45
102622483	77.92	71.77	75.49	129.3	133.48	112.52	88.41	88.77	84.72	85.83	100.39	103.67	96.55	88.33	101.91	99.42	117.99	105.6	77.12	72.77	80.55	99.78	91.84	106.1
102607829	95.78	89.32	89.32	94.89	111.91	99.56	98.87	93.33	89.81	99.45	91.15	86.23	87.45	93.54	106.92	104.91	99.65	103.4	94.1	92	98.56	83	98.16	88.46
102609713	114.16	106.31	118.61	58.1	59.9	68.77	108.44	102.95	105.08	103.01	78.81	75.39	103.91	108.37	104.5	78.67	75.17	88.91	121.92	115.52	129.89	63.6	124.25	75.34
102618683	66.36	56.87	62.77	146.8	122.82	152.31	73.17	69.78	61.3	147.71	123.8	120.9	60.07	67.21	69.63	113.62	115.47	114.73	57.65	63.22	56.75	118.37	119.93	127.58
102618847	120.75	117.9	122.77	70.72	69.85	69.03	110.46	114.47	116.89	80.59	80.76	78.82	100.76	101	94.99	86.25	81.37	75.49	133.35	112.72	120.09	65.71	81.02	82.14
102611385	68.21	58.73	62.3	111.03	126.9	129.67	69.59	66.77	68.41	114.96	129.8	119.63	72.89	81.92	83.85	116.3	122.5	134.48	69.23	66.35	68.71	117.7	102.93	124.82
102622108	55.3	45.56	54.45	114.51	183.48	167.17	64.64	61.7	62.84	145.76	138.28	138.48	71.78	78.11	80.46	110.74	125.77	99.47	58.67	63.23	62.62	71.26	144.42	88.73
102624310	60.44	68.57	63.87	148.7	137.39	156.81	59.55	61.1	61.02	143.43	127.5	132.26	54.16	52.34	52.62	141.85	140.86	130.31	50.72	53.24	45.18	105.61	126.86	112.57
102618370	76.94	71.39	71.12	109.5	112.14	111.08	82.28	82.6	86.7	103.03	93.73	99.34	79.81	81.52	85.15	111.32	114.16	110.7	87	81.32	85.72	132.63	105.08	108.91
102628356	92.26	97.92	91.27	100.2	90.36	82.07	88.69	89.46	88.01	110.77	83.26	96.32	98.2	94.74	94.13	91.25	87.02	102.82	95.08	112.65	107.39	92.69	103.92	92.46
102613422	117.13	104.37	120.98	84.51	73.87	79.14	120.96	113.59	106.22	96.71	71.98	80.66	96.24	98.55	103.14	81.28	85.5	79.48	113.25	111.89	114.88	73.41	80.71	73.07
102625865	76.24	61.75	68.55	135.41	138.45	123.91	79.67	69.99	73.24	103.84	123.23	112.5	74.14	73.26	79.79	111.75	120.54	112.42	62.89	58.93	65.82	123.19	111.78	120.11
102609390	67.71	70.16	68.11	134.56	126.95	120.2	69.52	69.91	71.53	128.51	96.84	110.45	73.29	76.73	71.14	123	119.56	110.08	70.69	80.74	71.71	114.85	123.15	111.37
102625409	128.1	120.15	121.22	74.92	59.66	64.16	132.82	120.07	123.37	62.31	80.57	68.02	134.31	125.7	136.87	62.26	65.57	71.37	124.63	110.7	117.88	38.94	70.11	66.86
102618280	81.69	123.08	92.17	113.54	108.81	105.01	86.56	88.47	70.63	102.6	98.24	112.29	74.08	72.34	87.7	124.67	119.73	78.65	81.97	81.03	70.83	88.69	126.45	90.8
102630127	127.07	119.33	121.2	60.68	59.6	61.87	149.87	144.13	138.99	60.87	55.76	58.49	124.76	129.07	134.83	58.43	65.62	67.77	119.94	120.57	115.66	68.15	54.41	62.07
102622686	66.26	73.8	69	96.76	87.5	108.72	58.3	58.21	57.35	186.8	120.03	129.57	54.88	54.64	60.19	106.18	127.26	120.86	58.88	58.31	65.79	130.14	181.07	148.03
102628104	106.19	112.48	121.05	78.58	81.97	77.36	112.28	125.86	103.71	78.85	85.97	88.74	107.4	103.8	113.08	66.84	80.16	65.15	128.19	115.7	113.27	67.54	74.55	69.78
102606829	94.93	76.23	88.23	109.85	96.84	110.16	100.71	88.45	85.11	98.36	105.03	108.71	81.67	88.74	102.71	88.96	97.96	112.03	77.21	82.82	80.87	102.14	94.21	104.98
102615359	121.14	130.98	127.36	60.25	71.82	78.86	111.64	125.61	108.77	70.8	103.61	97.83	106.68	120.4	115.8	60.43	73.07	37.09	116.62	103.3	120.09	48.7	92.2	71.76
102611565	126.98	132.61	133.63	64.32	66.2	64.44	117.69	124.16	118.11	68.2	69.45	75.55	125.56	127.68	124.4	67.32	65.33	63.93	119.94	112.31	110.23	64.49	57.12	74.02
102630102	55.04	49.46	56.4	132.94	112.3	123.96	52.47	57.52	61.76	138.84	131.13	134.62	74.85	77.1	76.27	151.42	139.25	150.66	56.76	49.91	72.31	96.31	107.67	113.86
102619628	93.04	100.14	95.64	124.84	113.91	120.9	89.43	88.4	83.73	93.52	91.76	97.97	79.98	73.79	71.23	118.01	114.49	103.02	83.91	75.43	74.51	100.24	93.19	91.29
102622899	125.44	109.82	124.99	65.62	74.26	69.58	119.01	121.51	117.42	73.21	75.64	71.8	110.02	107.06	107.1	81.8	77.77	77.59	127.93	109.53	123.13	62.65	68.12	71.14
102624605	97.05	101.02	104.56	91.98	86.27	92.36	91.56	90.28	96.02	120.28	78.03	91.87	91.34	87.13	86.87	93.12	95.32	91.76	99.04	103.95	97.06	88.18	104.28	92.66
102612737	75.93	73.34	73.26	117.53	128.66	122.39	78.61	73.77	78.55	146.56	106.13	112.06	78.87	75.32	79.45	122.77	114.57	106.3	74.43	63.73	66.72	111.75	94.32	93.58
102615494	128.01	127.79	132.01	74.13	66.93	82.4	107.72	109.25	106.02	96.3	73.96	79.33	91.86	87.85	89.11	87.53	77.49	92.56	122.95	109.32	119.84	58.17	71.89	75.57
102626245	22.37	19.74	20.01	161.29	177.18	207.29	31.48	27.26	30.35	114.21	115.3	140.45	37.57	32.6	33.64	167.98	171.64	146.59	21.92	19.33	22.39	179.94	194.66	172.79
102630364	23.32	25.31	20.19	173.32	184.25	203.66	28.97	26.24	24.64	135.82	148.61	150.34	23.26	28.69	26.42	167.23	154.59	156.59	18.58	24.21	18.98	188.27	131.51	183.96
102623698	92.72	86.84	93.69	107.19	86.24	99.99	110.23	100.63	96.49	102.28	89.49	99.54	92.36	83.27	100.16	86.72	100.8	98.2	96.07	88.25	79.45	99.08	89.78	85.02
102617627	79.87	89.64	73.09	54.65	71.7	54.42	97.86	87.52	101.42	89.94	121.87	111.41	90.14	88.58	86.88	92.15	115.97	79.07	66.64	72.97	60.76	174.36	130.56	171.94
102609167	16.51	14.09	12.98	211.43	148.7	173.73	22.29	22.06	22.64	123.93	192.72	214.64	21.62	20.01	23.7	120.26	155.22	148.38	13.69	14.21	10.87	216.27	172.22	169.71
102619504	156.1	156.49	166.37	35.94	35.58	30.81	144.07	150.5	143.98	35.72	42.8	35.14	122.45	128.49	136.54	40.28	41.31	40.53	160.44	176	175.72	31.88	38.09	36.23
102607633	87.7	101.52	93.18	68.53	66.4	68.51	86.82	95.49	83.03	122.17	110.82	105.34	79.02	80.82	81.19	81.44	96.79	83.74	85.42	77.52	80.72	100.63	204.83	119.35
102621779	121.67	105.64	119.38	94.91	81.33	89.44	70.39	75.19	74.36	104.58	110.2	98.43	59.66	57.06	58.95	98.52	103.38	117.48	119.47	110.36	101.83	89.92	97.69	100.81
102578071	192.46	188.58	194.78	15.77	14.06	20.33	180.27	191.15	169.94	22.78	20.85	23.64	160.43	129.6	139.86	10.6	12.86	13.99	187.17	151.47	155.42	20.21	16.33	26.48
102610440	111.15	150.25	123.09	84.72	84.74	85.76	104.92	115.2	103.15	90.74	75.89	84.18	91.65	81.46	80.01	96.83	89.7	82.89	92.38	93.5	89.2	89.14	74.11	83.74
102610401	78.84	76.62	74.61	53.33	54.9	49.61	75.49	72.72	74.72	116.57	165.83	157.37	69.71	77.16	76.38	106.34	126.34	108.71	81.57	78.69	80.29	108.19	155.75	138.14
102608772	48.79	42.62	49.6	119.83	170.16	134.32	43.85	45.09	48.88	85.67	160.64	142.65	56.15	49.51	53.43	175.67	168.77	134.67	46.12	42.79	56.75	138.87	114.95	126.58
102621051	68.03	93.57	81.09	149.33	120.25	123.72	69.33	79.37	75.36	75.4	118.67	99.82	79.23	96.27	90.36	119.72	154.71	96.64	55.88	70.03	59.04	128.72	60.55	90.81
102623161	81.92	100.88	91.41	90.87	94.42	101.61	78.15	86.02	81.64	163.47	90.88	106.61	81.65	72.94	77.62	108.66	103.65	129.37	86.04	90.12	83.52	89.47	84.52	79.59
102624720	164.58	148.76	173.45	35.52	31.47	37.89	141.85	143.93	149.36	39.68	34.5	34.38	137.98	126.65	124.71	39.51	39.01	44.72	180.86	150.99	185.19	24.69	30.03	33.76
102610078	81.75	77.99	81.66	109.47	102	106.24	102.45	88.95	90.03	92.3	108.97	101.06	83.14	79.82	86.79	95.8	100.14	97.47	78.26	78.58	73.69	112.9	110.5	110.04
102621793	84.48	86.67	90.09	106.16	93.11	94.14	85.7	93.46	86.54	117.24	88.63	101.39	89.86	88.16	87.89	96.99	91.53	95.27	89.84	90.48	92.83	98.85	99.59	99.81
102609822	84.62	92.66	87.5	115.76	117.61	108.82	87.49	85.77	87.46	104.69	91.22	87.18	77.57	80.62	81.37	100.75	104.16	91.35	84.66	94.1	83.94	99.41	105.44	93.77
102623164	109.91	99.44	109.29	107.42	90.58	102.31	98.88	103.39	104.87	89.18	84.58	89.97	82.65	81.54	79.56	92.14	88.52	72.88	93.09	99.1	92.45	95.36	78.48	101.81
102630012	84.92	84.44	80.01	102.36	97.92	101.49	102.33	93.03	96.08	73.34	110.58	105.2	102.85	96.28	93.81	84.9	94.26	73.97	73.34	67.96	72.96	133.68	98.72	122.47
102623320	92.33	80.47	80.3	96.97	103.02	122.98	81.1	87.23	88.86	100.77	111.45	120.48	82.92	73.73	80.93	108.53	98.96	118.46	67.2	66.34	72.88	106.49	92.07	112.25
102616155	91.33	80.29	83.76	106.58	113.09	117.65	90.38	79.56	74.84	98.6	90.98	93.17	77.46	72.14	75.39	127.59	120.28	139.32	86.89	74.72	86.74	76.44	99.74	89.74
102622970	192.66	155.57	225.49	0	0	0	152.55	150.18	149.08	0	1.42	0.77	144.45	187.56	160.23	0.44	0.19	0	270.67	220.87	234.54	0	0	0
102578039	129.19	143.22	148.55	58.21	61.05	41.94	114.42	148.83	127.96	38.06	52.13	40.88	218.66	223.35	221.2	53.82	60.97	37.96	81.5	70	88	24.34	27.56	33.73
102626226	16.98	17.17	17.55	130.23	133.44	109	15.76	20.11	19.64	104.53	131.28	100.43	16.95	23.35	25.21	115.92	106.31	81.14	25.15	26.04	24.57	313.73	447.04	222.66
102627033	86.42	105.86	84.11	99.23	94.21	114.17	86.64	90.65	91.96	103.84	76.84	85.22	86.74	85.42	83.93	108.94	98.18	98.64	91.89	102.05	88.56	89.27	98.46	89.88
102611604	67.57	59.06	62.08	132.03	151.68	114.25	82.51	67.65	78.73	71.43	90.07	92.46	94.13	98.12	96.39	138.17	162.84	124	60.6	62.57	63.88	106.8	72.12	89.57
102607499	115.5	106.66	114.86	70.81	53.93	79.34	108.99	102.3	111.96	116.13	79.98	81.53	103.65	115.32	116.97	59.29	59.45	88	98.49	103.77	107.56	85.12	71.64	84.34
102610684	84.64	99.37	87.96	106.64	115.35	105.09	83.44	86.04	81.45	110.74	93.59	97.14	80.61	78.39	82.4	105.19	102.59	96.48	84.41	85.95	78.91	92.26	99.56	96.43
102608513	94.1	96.02	99.78	84.1	79.46	91.88	94.73	98.09	94.81	114.06	87.98	93	92.66	92.34	96.7	98.3	86.53	103	103.99	99.21	98.78	64.1	91.81	78.48
102631133	119.83	99.62	117.82	60.48	64.97	61.39	104.44	110.17	108.85	66.53	67.83	68.47	119.37	124.45	131.92	76.46	76.27	78.91	124.56	124.11	137.8	56.82	59.98	63.4
102614530	75.5	72.18	76.47	115.99	102.07	116.6	71.3	72.25	68.67	136.6	110.98	117.11	70.57	75.86	70.08	118.43	106.59	127.87	70.79	63.56	74.76	93.11	112.32	104.75
102619341	71.09	73.07	69.84	72.34	89.87	69.3	83.72	94.51	91.86	215.83	97.05	95.89	99.47	97.52	102.41	82.87	116.51	95.47	101.22	101.37	87.13	70.84	96.38	48.73
112499026	98.91	86.59	98.26	103.86	96.54	93.28	99.96	93.8	85.79	119.06	90.1	88.62	85.56	80.34	79.92	104.26	88.41	101.83	90.84	96.66	82.7	83.08	82.03	92.65
102614527	97.95	102.52	98.7	93.78	93.61	92.2	106.22	104.16	105.38	59.67	60.78	54.47	105.66	103.86	103	88.12	85.74	80.86	108.49	120.06	109.2	92.47	75.66	79.13
102607476	67.84	62.27	66.72	144.46	90.08	143.55	78.63	67.31	78.38	173.07	105.95	129.12	83.29	71.45	87.9	69.88	77.58	115.97	57.66	58.2	54.75	89.44	135.19	112.63
102577954	86.31	83.04	84.37	113.21	115.55	104.51	88.59	84.5	91.9	82.48	89.27	88.13	84.33	81.99	88.14	102.28	106.89	95.21	83.22	86.77	88.76	99.49	94.73	97.38
102611918	63.67	73.85	67.38	142.83	147.64	127.26	71.06	65.76	74.88	96.13	105.13	107.14	68.75	67.22	66.75	111.45	115.66	95.64	62.3	70.54	64.97	122.66	125.2	106.81
102618959	76.33	87.15	83.41	48.8	53.22	57.12	70.13	77.3	68.62	123	146.72	119.6	69.86	77.59	75.42	101.16	126	93.9	79.12	76.64	77.86	138.71	148.03	144.82
102607716	81.49	78.74	82.31	95.02	106.07	100.95	88.95	88.58	85.64	108.95	99.94	102.51	84.78	85.1	83.6	101.24	107.37	107.57	81.15	77.77	84.41	95.4	95.9	96.43
102626579	77.49	65.73	77.45	96.21	84.21	89.75	69.69	68.51	69.76	105.02	160.91	148.11	56.82	53.4	54.71	106.24	126.98	148.11	78.45	64.98	76.85	99.85	101.37	136.88
102616609	110.91	85.7	107.53	81.87	83.35	94.36	93.3	96.41	96.76	88.66	88.46	89.95	96.81	92.42	101.98	86.49	83.46	91.19	119.24	94	114.02	61.9	82.97	74.95
102627807	90.84	94.82	100.27	92.8	90.24	93.92	97.44	100.99	98.48	73.78	80.56	76.73	98.68	108.08	110.59	88.22	92.59	81.57	96.81	106.64	98.49	84.35	83.59	76.12
102628427	157.36	148.46	153.8	39.63	29.44	32.15	139.99	143.9	152.75	35.09	35.78	43.07	135.54	152.34	142.94	35.62	36.36	33.48	145.66	145.68	157.04	41.59	37.2	41.61
102626404	54.4	51.8	55.93	41.91	38.48	33.92	50.92	48.23	46.91	153.43	220.82	203.64	43.98	43.24	45.04	122.11	134.12	120.64	47.26	46.42	50.01	146.93	191.23	222.55
102609855	7.27	11.88	4.16	0	0	0	4.43	1.45	1.28	0	0	0.6	4.25	1.12	2.47	0.4	0.21	1.19	1.12	849.17	1.74	0.19	1319.23	0.19
102614164	107.98	95.37	104.63	73.69	66.59	69.37	99.81	98.9	95.76	88.48	80.17	82.16	105.18	101.87	96.04	85.57	80.1	103.77	106.8	99.44	108.48	91.59	71.52	95.6
102620638	41.02	55.18	49.95	96.87	101.77	91.61	22	29.91	30.81	174.81	180.93	167.44	21.96	24.94	30.23	137.54	145.58	142.16	31.92	30.03	29.58	200.73	176.51	194.87
102629817	122.71	119.75	125.82	71.62	67.64	73.36	102.18	119.87	117.79	65.77	68.7	63.99	111.14	114.39	115.27	65.4	66.79	65.51	117.02	113.5	119.74	64.84	63.93	69.2
102622182	67.47	67.4	64.54	121.44	116.6	115.08	72.08	63.86	54.74	112.01	136.1	131.98	64.43	61.77	74.24	117.88	124.11	107.06	48.09	50.19	51.3	130.79	114.82	137.83
102620067	200.35	177.34	195.79	0.44	0	0.17	118.26	161.66	141.15	0.53	0.54	1.79	116.74	133.57	115.07	0.28	0.29	0.83	280.29	270.16	289.93	0	0.45	0.09
102606811	68.3	53.41	59.48	124.74	126.48	120.72	58.43	54.48	50.99	100.21	133.24	135.52	56.24	47.27	56.37	144.69	138.68	157.12	47.66	45.43	45.35	90.74	161.86	127.94
102606986	116.67	94.12	108.46	69.53	80.87	79.3	111.72	100.08	110.6	82.61	79.9	71.56	100.58	102.42	108.26	78.12	73.98	81.47	120.57	106.88	118.98	60.65	74.79	72.11
102629767	125.31	103.8	137.66	56.22	40.33	63.9	122.29	132.35	123.27	58.98	51.61	53.95	116.62	151.11	136.17	48.87	50.84	56.16	137.47	140.68	148.9	48.21	47.59	50.84
102607145	33.72	31.75	30.01	179.41	219.4	185.38	45.29	35.11	43.5	108.97	95.58	89.24	41.1	32.92	39.83	129.44	105.22	88.02	25.81	23.19	27.31	290.63	101.77	198.83
102619982	89.67	82.54	92.89	90.3	92.1	91.38	95.66	89.88	96.49	115.21	89.68	87.66	93.79	85.38	86.61	89.68	88.18	90.13	86.27	85.03	91.94	97.78	106.3	84.78
102626304	105.34	116.61	107.77	90.74	81.66	80.42	112.16	108.22	100.43	72.05	79.77	80.37	89.53	91.44	91.64	81.33	86.02	71.48	106.83	98.87	105.61	78.75	81.14	81.06
102631247	109.79	95.28	105.48	76.66	75.85	82.67	101.89	96.33	94.12	88.9	86.32	89.55	84.29	86.87	93.51	93.66	90.5	91.93	106.59	92.77	106.97	77.58	82.66	84.54
102608564	86.33	98.43	98.32	100.76	96.34	111.89	76.59	99.58	80.98	96.65	93.13	94.81	75.9	69.63	76.95	91.72	93.34	118.4	82.84	89.43	80.95	96.42	88.35	96.61
102619011	78.55	81.87	79.46	97.19	99.91	103.89	89.39	88.49	90.24	95.29	102.6	106.48	87.29	88.48	97.89	97.23	92.23	88.13	82.06	79.79	81.15	91.66	101.32	92.29
102624022	111.59	103.91	119.25	77.33	71.94	88.74	105.79	106.11	95.28	96.07	84.73	90.59	92.92	80.58	89.55	97.33	83.09	87.28	110.34	89.18	92.87	69.89	76.45	71
102617844	88.67	90.62	88.86	85.76	84.94	85.52	95.59	95.17	94	82.8	79.28	87.4	105.19	105.19	109.94	82.38	82.47	95.33	97.89	110.51	106.06	73.91	81.7	82.24
102620812	161.52	133.51	145.9	38.22	65.75	31.85	95.76	76.95	82.27	1.48	3.78	52.3	80.36	280.31	98.16	172.24	274.7	93.59	84.72	111.05	80.41	19.88	1.83	2.69
102613060	92.92	108.8	103.29	81.44	74.77	75.68	102.4	101.69	103.74	93.48	60.31	67.43	109.69	117.65	113.29	84.06	73.42	81	101.32	121.52	112.3	74.03	72.35	62.22
102623594	130.91	148.91	136.15	46.42	35.48	44.4	131.97	142.97	128.96	59.45	59.54	60.68	111.98	119.42	116.18	58.04	62.84	48.2	132.58	118.53	109.22	72.65	58.06	54.68
102619477	132.4	128.65	134.41	58.53	65.53	57.13	121.81	124	126.68	40.6	45.65	47.46	118.72	120.05	128.48	57.4	63.79	46.93	127.98	144.14	133.63	59.83	48.43	54.85
102619298	139.81	90.33	121.74	40.99	51.98	55.32	123.62	111.75	121.41	47.98	69.06	59.12	114.26	132.19	140.34	62.02	65.35	69.88	150.34	118.32	140.15	39.52	70.31	51.16
102612325	90.57	80.1	77.17	98.99	91.39	110.38	79.76	75.9	82.19	110.21	90.92	102.76	78.24	79.74	84.4	101.35	98.72	118.04	91.73	78.18	86.18	76.59	95.64	99.02
102623142	88.19	82.7	74.66	88.49	58.29	165.56	69.33	73.4	67.08	76.47	103.97	114.73	61.88	77.15	53.58	115.72	115.06	186.04	57.75	63.92	49.4	69.7	114.35	150.27
102630469	93.64	81.05	92.48	106.82	85.35	87.99	101.63	87.74	94.54	102.18	87.74	89.56	94.99	81.82	86.32	79.28	88.86	81.13	84.47	91.44	95.82	112.1	81.92	88.46
102609856	66.61	70.99	69.94	129.04	120.19	104.48	74.04	72.94	77.81	99.33	90.35	92.41	75.65	82.88	72.61	110.38	106.55	93.19	68.78	74.11	75.13	125.1	124.18	100.55
102620986	176.24	173.41	171.06	31.47	23.85	28.36	118.92	143.67	131.04	40.63	26.09	30.67	116.38	114.12	101.97	31.56	39.14	32.89	187.44	186.44	175.97	31.7	29.87	32.3
102627084	107.57	63.1	91.22	86.55	71.46	100.99	101.66	82.51	90.68	75.16	97.03	91.72	80.64	81	91.01	93.17	97.58	125.51	101.13	68.66	84.03	84.69	96.01	108.55
102629272	76.32	76.48	76.66	74.62	75.95	76.21	74.77	77.76	80.84	120.79	107.96	98.42	77.07	85.79	82.39	84.66	89.35	77.25	76.37	87.89	82.07	111.02	176.91	123.97
102620775	81.58	102.88	95.19	100.92	105.13	104.24	84.87	83.63	83.4	112.43	85.6	94.94	79.35	76.6	75.33	91.94	91.84	95.81	80.83	82.68	87.51	86.18	100.85	84.53
102614788	104.63	83.98	96.53	76.47	75.7	77.47	95.43	94.37	91.24	89.78	82.13	81.31	92.2	93.14	97.03	89.29	88.33	91.19	104.56	102.21	113.89	73.07	86.76	86.33
102621583	137.62	120.16	138.49	51.15	66.8	90.9	120.24	117.48	117.36	79.63	53.28	47.18	104.35	123.96	112.7	69.21	59.91	51.65	126.75	104.85	110.72	48.74	53.12	55.22
102626400	70.56	67.05	67.78	125.35	120.13	128.55	68.54	73.83	70.73	88.78	95.16	96.78	67.58	71.35	74.17	111.57	120.58	103.72	71.72	72.03	67.14	107.66	118.92	101.03
102606889	119.02	140.48	115.71	64.54	52.56	48.62	103.22	107.24	113.22	78.65	60.72	74.76	111.38	101.09	104.3	64.79	70.4	62.77	107.21	126.97	126.47	79.93	57.72	67.86
102622752	127.53	124.02	128.19	111.17	96.19	60.68	136.38	119.69	126.48	48.44	46.06	43.46	105.17	101.52	101.12	55.1	55.88	64.48	117.46	106.08	119.16	70.56	48.3	46.31
102608994	75.25	88.22	75.29	128.95	115.21	132.63	76.57	81.37	77.93	103.02	96.07	93.37	76.83	71.59	72.05	97.73	88.5	91.68	68.01	73.36	66.2	117.04	93.74	96.66
102622602	85.53	88.97	80.88	120.17	104.69	106.54	78.57	81.98	77.67	106.42	91.08	101.73	72.72	72.44	66.95	93.84	97.8	99.04	73.71	75.35	72.13	102.71	97.06	106.96
102618570	93.74	87.23	94.79	92.1	93.39	88.92	97.41	94.65	90.85	89.61	87.83	92.4	98.65	96.07	102.59	85.98	95.15	83.87	86.35	73.67	86.22	82.58	83.85	76.73
102625396	204.57	191.24	191.17	8.57	6.17	14.11	142.32	194.93	146.29	21.45	39.96	16.05	147.07	154.74	135.85	6.63	18.58	13.89	178.29	158.89	127.76	5.4	3.13	27.11
102609257	102.81	108.74	106.81	72.85	72.37	85.32	99.84	104.06	97.07	86.1	82.64	81.58	89.27	88.29	93.93	84.48	78.82	81.74	101.98	104.4	101.19	73.06	72.55	81.53
102617860	128.08	142.4	144.31	63.89	42.22	59.42	102.07	117.67	114.04	50.29	46.56	40.58	112.88	125.94	115.14	50.57	63.28	64.55	137.15	156.75	151.3	49.3	29.5	41.9
102608625	63.73	70.06	64.23	140.54	125.69	127.21	62.82	65.05	59.17	110.43	105.91	101.78	54.35	57.29	62.2	117.41	105.04	112.12	54.98	63.07	58.79	128.45	118.24	120.08
102612513	104.44	147.45	120.67	83.56	65.09	63.57	107.68	103.97	106.63	80.72	56.45	61.12	95.07	112.96	88.25	60.28	65.76	62.97	101.79	136.78	110.2	77.21	68.56	62.14
102617125	80.85	83.2	80.97	94.01	95.9	82.06	90.14	91.5	94.38	66.94	96.24	95.18	105.4	107.42	102.73	89.17	98.9	72.2	94.97	94.85	100.18	74.73	77.9	73.45
102630146	189.35	199.09	202.52	1.41	1.51	0.79	147.46	151.92	137.31	2.8	5.91	2.93	144.57	146.99	146.04	1.84	3.93	1.59	207.54	233.52	209.68	0.14	1.34	1.13
112495481	113.13	94.66	103.39	73.13	61.36	77.44	102.91	100.35	90.74	76.41	85.2	87.92	93.79	88.19	95.5	85.02	86.18	85.85	104.17	95.44	102.66	77.7	75.03	84.87
102615518	127.78	141.86	133.38	55.59	48.57	61.91	107.7	110.53	118.27	80.27	51.9	56.51	105.02	103.91	108.73	56.49	58.72	79.34	127.6	129.89	126.53	44.34	54.9	50.97
102620317	56.63	60.29	59.46	127.53	99.3	117.06	51.12	51.21	53.42	74.01	118.15	105.69	67.64	66.32	79	153.67	184.61	122.98	37.56	51.59	46.88	164.33	66.59	124.94
102611814	117.76	109.18	109	75.13	75.15	76.36	114.29	113.79	112.3	68.63	60.02	59.57	113.52	107.14	111.51	65.71	65.28	68.04	107.61	104.8	109.88	63.06	64.06	67.99
102623514	122.56	126.58	122.48	50.27	52.59	50.38	130.15	131.43	138.04	60.63	42.52	39.02	135.07	138.95	141.86	46.46	47.32	51.35	118.72	128.18	125.61	56.74	39.14	42.57
102626033	105.34	84.05	102	75.77	66.3	85.18	90.81	94.65	94.3	93.67	86.54	87.98	94.25	87.79	97.94	77.87	88.13	87.65	102.01	89.48	104	82.29	76.4	82.63
102629841	103.05	98.38	105.58	86.99	86.34	85.94	101.57	102.61	90.61	72.55	74.84	79.36	88.75	95.07	81.57	89.94	84.22	83.32	92.79	93.71	98.13	96.99	75.06	69.34
102618439	128.45	115.97	107.31	69.95	45.47	84.28	105.85	129.61	96.6	78.07	127.89	117.6	59.03	48.62	61.41	53.82	123.57	130.38	95.14	72.13	77.06	27.83	50.41	129.65
102626248	10.27	19.02	8.65	140.12	140.33	294.81	58.2	35.48	64.69	71.39	87.58	77.01	75.99	79.07	87.25	128.77	123.36	78.05	76.51	71.13	68.8	124.8	87.39	127.13
102612208	40.04	41.89	36.87	115.15	134.17	117.63	50.94	46.5	53.16	125.37	124.68	114.09	59.44	55.11	58.31	152.13	131.53	115.51	35.46	38.47	38.74	200.35	115.97	133.55
102612024	78.61	79.55	80.83	120.26	119.92	107.75	86.12	80.14	80.81	86.62	93.27	83.32	82.32	84.6	87.19	98.88	88.83	81.74	72.73	75.11	74.14	109.96	95.29	85.07
102606702	81.92	91.46	86.91	123.23	89.8	103.2	83.16	80.7	77.82	114.81	75.75	97.46	73.38	64.73	65.23	98.43	93.58	94.18	69.27	78.72	72.95	111.66	102.19	101.96
102608370	65.6	57.21	65.77	119.19	127.02	126.35	62.35	56.75	61.03	124.33	103.15	105.95	60.43	58.05	56.58	132.7	119.2	127.25	56.85	55.66	55.61	116.36	107.24	111.76
102625927	170.58	174.52	175.82	9.51	7.55	13.72	143.71	154.38	148.8	13.23	14.76	17.14	118.25	113.44	123.92	12.43	14.57	20.58	200.02	213.31	212.34	21.14	11.8	26.24
102611479	37.22	55.24	41.72	111.03	94.21	100.16	40.91	34.28	37.54	164.1	142.99	139.7	36.06	38.05	40.66	118.19	141.22	125.9	30.07	35.5	27	167.91	196.72	174.87
102606769	181.56	211.57	186.09	12.32	8.55	7.73	131.47	127.77	128.63	5.92	11.24	12.59	136.59	163.03	162.38	7.55	17.83	8.35	194.79	191.71	196.77	6.88	12.58	5.84
102615214	109.01	109.88	108.96	55	61.95	57.04	100.16	102.15	104.44	77.84	78.42	72.82	100.79	98.55	95.47	69.56	71.79	68.19	104.48	102.44	106.77	74.4	118.94	78.95
102621034	84.05	119.6	102.99	100.67	81.43	99.52	82.14	86.65	82.5	86.88	78.39	76.81	89.29	84.85	78.65	90.53	89.38	79.5	83.28	93.22	81.16	103.27	89.39	83.43
102621670	76.34	68.78	70.41	107.11	129.6	114.04	71.1	68.31	69.08	89.96	96.4	101.2	69.95	68.46	65.71	128.97	120.23	102.68	66.37	64.21	66.88	97.93	110.52	100.28
102620402	40.47	38.72	44.37	108.35	111.48	101.14	41.08	42.5	42.52	209.21	102.37	131.75	51.79	49.72	53.63	123.29	120.6	196.4	56.29	53.07	58.3	89.74	92.14	165.1
102630813	106	94	106.51	70.39	81.5	78.83	94.06	95.92	93.89	88.45	88.48	86.18	93.77	88.54	79.24	95.34	87.22	88.02	96	77.7	92.46	79.54	75.08	86.33
102628315	99.41	80.04	103.28	74.39	84.58	71.46	98.05	95.51	98.18	80.62	77.21	88.94	114.21	112.89	101.55	73.06	61.14	90.13	133.17	111.7	132.52	32.69	66.69	41.93
102621086	81.6	78.4	85.76	98.84	75.59	96.31	87.3	78.92	79.44	115.28	95.71	97.9	72.3	66.25	76.17	99.98	91.75	96.69	86.26	79.85	75.9	103.35	102.11	100.16
102620057	90.01	81.05	81.05	117.04	102.14	101.79	93.32	90.23	80.65	79.35	92.4	99.09	71.97	65.45	86.53	97.37	102.3	91.65	72.31	75.3	66.45	97.78	98.47	87.93
102622297	56.12	77.52	63.29	140.98	110.52	117.3	66.82	66.03	61.94	99.57	94.5	104.44	80.47	79.05	76.4	97.67	107.61	100.05	61.74	84.94	69.35	115.49	97.55	91.92
102623230	45.32	56.94	41	137.22	164.48	161.23	62.91	60.2	53.64	94.94	129.02	138.47	54.09	57.26	59.25	116.36	126.2	81.9	38.21	36.97	32.86	118.15	138.73	115.64
102619203	94.13	94.83	97.21	80.32	83.75	96.26	91.76	91.6	80.69	104.47	84.8	80.83	75.26	78.1	82.7	109.12	101.88	100.96	88.16	87.53	85.39	71.35	78.38	79.18
102613373	10.28	17.11	14.2	34.65	43.65	26.53	3.13	3.58	4.49	186.12	242.23	224.79	5.38	7.64	8.18	154.59	183.69	139.5	3.31	3.69	3.28	287.92	170.38	339.62
102612486	91.75	115.41	96.71	73	72.14	72.16	95.77	99.95	103.43	104.01	72.93	79.38	90.81	89.37	94.45	75.74	72.53	79.95	108.14	108.08	96.9	74.84	78.37	71.88
102622301	98.23	97.36	97.6	74.26	70.98	82.33	85.42	84.26	81.91	100.36	77.08	87.56	81.96	81.44	82.27	101.91	91.65	98.29	97.85	104.95	98.98	73.97	85.16	80.79
102611104	105.4	81.63	107.43	76.37	74.19	83.57	92.05	86.97	90.34	96.23	83.73	91.17	94.18	78.32	82.74	99.86	87.56	117.35	92.71	75.21	99.73	68.88	67.66	82.95
102622946	71.69	76.74	67.19	126.79	87.39	120.8	57.1	61.73	63.92	147.2	89.82	96.31	69.68	69.06	67.77	105.71	103.33	97.42	67.29	69.4	63.33	117.99	110.03	107.38
102619430	67.94	95.99	75.32	115.25	97.95	113.02	74.22	77.69	69.83	103.17	92.39	96.29	64.51	57.98	57.7	106.7	111.12	102.52	72.82	78.87	60.29	113.94	99.47	106.75
102619258	60.46	64.61	65.42	110.52	113.14	133.19	78.88	70.07	67.64	77.58	95.37	99.17	77.79	80.11	86.76	109.25	108.07	100.06	75.87	78.12	77.19	90.38	97.84	93.93
102610706	76.84	73.43	78.78	105.71	115.68	111.86	76.73	77.14	75.89	95.98	89.01	96.19	73.21	70.98	75.99	102.84	103.73	101.75	79.54	69.05	76.66	92.47	92.59	98.4
102606989	79.05	62.77	76.3	115.7	95.98	108.81	83.85	76.38	75.21	107.15	76.33	89.5	70.66	81.12	74.87	111.88	104.5	117.09	74.29	74.26	79.07	76.73	102.05	92.27
102627326	62.86	66.12	72.35	104.23	72.59	97.55	52.83	57.14	53.71	147.28	154.92	150.4	69.29	63	58.03	118.69	122.57	163.69	58.66	58.56	67	76.92	77.05	78.77
102614799	129.47	120.24	139.9	50.27	34.17	38.51	133.38	123.69	129.15	36.29	60.13	47.96	130.64	125.11	140.53	48.68	45.69	60.56	142.81	127.5	142.52	25.84	35.34	35.01
102615208	89.29	87.56	86.01	59.81	62.59	60.95	101.05	96.73	100.35	102.28	86.53	87.67	97.67	99.61	103.78	73.11	79.46	81.02	85.99	94.01	87.04	96.88	83.47	100.01
102620210	73.91	76.7	70.09	106.19	100.64	100.84	73.79	76.73	73.86	98.89	96.85	105.2	76.71	71.58	74.44	85.81	98.37	96.42	66.55	65.44	69.36	132.15	99.33	111.01
102611380	81.36	73.55	82.91	93.32	102.31	110.26	83.46	81.78	81.63	97.99	101.56	92.84	81.25	81.62	81.67	101.68	100.78	85.76	86.47	75.42	79.14	72.46	85.98	84.72
102609367	82.46	99.15	89.76	99.89	101.91	103	89.47	88.33	89.22	99.64	69.23	79.44	88.04	79.71	81.91	80.35	83.13	84.25	78.02	81.41	78.86	89.75	93.55	87.11
102628532	129.29	115.29	128.44	57.34	52.34	54.67	111.84	120.65	118.73	51.11	54.21	51.5	103.31	103.37	110.65	61.92	60.36	48.67	120.37	118.82	115.03	56.53	90.25	62.41
102625738	96.15	100.53	98.33	72.85	73.01	67.14	95.82	95	102.64	79.28	80.67	78.82	99.29	89.11	87.97	71.88	70.79	85	93.46	90.94	98.41	95.57	70.79	102.26
102610606	138.58	189.75	151.54	61.27	43.78	56.44	96.18	116.7	114.82	72.74	53.08	56.56	104.2	115.48	94.74	50.83	55.06	56.32	105.93	116.26	118.88	43.11	40.02	42.13
102617654	47.39	42.83	43.68	142.69	151.47	130.26	56.66	51.95	51.58	69.71	103.79	99.8	60.72	55.7	65.12	142.08	149.53	137.28	45.55	45.48	44.84	116.88	109.92	129.41
102619899	86.52	90.26	87.91	92.77	97.73	101.43	82.4	89.05	82.54	100.5	81.25	86.94	76.72	75.2	78.33	102.81	95.47	100.28	84.96	76.8	81.05	78.16	82.59	81.69
102619192	103.59	90.34	96.82	65.4	67.94	69.79	98.12	97.7	98.06	66.48	61.96	67.32	101.24	111.67	118.64	75.78	77.89	66.72	107.2	133.99	121.5	61.93	62.35	70.24
102615288	71.62	82.92	72.34	120.79	105.05	98.2	78.93	75.8	79.54	75.1	107.18	103.98	86.04	87.14	86.42	105.13	110.33	91.15	60.87	67.75	59.85	95.9	80.56	87.44
102617761	95.18	66.33	83.65	63.86	65.73	70.11	90.24	87.98	87.01	86.28	108.17	79.31	88.42	89.53	91.54	83.12	102.72	75.71	88.68	80.25	87.36	87.35	132.52	98.77
102620109	69.34	76.84	73.06	110.27	124.22	108.23	75.92	80.96	66.78	90.55	94.09	96.12	64.94	71.02	67.11	123.89	118.49	100.05	69.36	65.44	64.98	85.24	107.56	85.34
102626504	65.26	62.75	62.18	109.22	101.63	120.64	63.14	61.6	64.23	118.31	116.64	118.32	64.19	64.73	59.12	112.7	105.5	103.47	59.34	57.24	58.45	127.88	100.42	111.62
102630724	91.25	85.25	91.3	93.2	99.73	106.5	83.15	82.82	86.48	97.18	77.71	77.08	78.78	76.24	84.27	105.76	88.81	103.14	88.75	81.99	84.69	64.92	82.27	76.73
102626929	84.31	87.26	87.69	38.54	32.54	38.52	81.31	104.05	90.53	99.36	94.25	108.73	94.09	106.14	98.45	82.53	74.91	87.46	97.45	88.34	93.75	62.09	153.11	98.6
102624833	82.54	76.45	80.47	93.21	96.61	98.9	78.66	77.96	72.15	115.49	88.03	91.95	69.09	76.74	75.44	99.07	91.93	98.66	78.6	80.07	78.71	87.33	97.66	97.16
102630169	81.64	80.01	81.97	100.21	105.23	97.83	91.83	86.93	86.6	101.24	80.54	88.75	93.94	83.69	78.93	103.12	85.22	107.73	76.66	67.32	71.59	79.9	74.22	76.86
102618856	96.83	120.01	95.11	38.8	31.93	34.83	86.13	89.31	83.63	123.42	97.94	102.32	78.75	90.67	76.43	75.92	79.29	83.22	79.99	85.81	81.86	76.75	176.12	96.67
102621786	91.1	73.87	83.74	84.77	97.63	92.65	85.01	85.93	85.12	73.95	92.58	93.31	80.9	82.62	87.69	108.63	106.43	85.45	89	80.98	78.34	72.77	89.84	79.33
102626984	79.99	93.85	87.47	92.08	82.65	88.91	79.26	88.84	85.12	86.41	62.51	69.83	97.28	105.06	95.84	86.2	82.26	82.88	91.53	102.65	99.4	84.2	84.27	69.75
102611739	71.62	60.72	72.84	117.23	109.86	118.31	76.68	70.72	71.18	111.97	107.3	103.77	66.19	54.77	63.19	108.49	103.54	106	59.88	56.88	44.61	124.66	100.18	97.24
102629924	95.95	75.25	84.97	83.1	80.01	82.75	88.55	77	80.25	107.23	95.27	87.93	84.54	87.03	94.65	93.08	87	91.17	84.94	77.6	79	91.85	86.11	82.31
102611285	105.46	93.42	91.55	86.99	80.22	82.94	113.17	111.74	98.54	67.57	77.73	60.97	85.38	91.23	83.86	71.4	77.25	60.43	101.02	87.85	91.43	86.84	73.88	95.71
102629340	99.89	96.84	96.24	76.08	71.71	63.24	91.91	91.65	92.7	89.01	82.51	70.15	96.41	108.18	118.29	72.48	88.66	79.5	94.02	90.27	93.85	71.11	65.05	76.72
102623195	77.87	61.2	78.94	99.13	96.92	104.21	80.44	80.06	74.15	101.25	91.89	95.3	81.37	74.61	75.9	91.65	93.29	106.46	78.62	72.78	76.98	93.83	96.21	93.12
102619122	142.28	133.28	144.39	49.9	44.17	52.49	104.65	114.76	112	77.8	63.97	56.39	90.38	85.65	89.7	60.42	58.79	66.08	126.86	115.7	125.16	42.05	63.26	55.26
102617161	76.96	89.78	75.1	105.15	86.46	98.36	65.93	78.01	75.19	80.17	89.36	98.04	75.07	53.63	73.15	83.07	93.34	85.08	82.51	78.4	82	130.79	102.48	114.53
102615232	119.03	101.28	100.68	65.16	53.45	67.1	100	97.11	100.75	81.45	73.55	79.17	86.28	78.86	95.82	84.08	81.69	86.25	96.05	98.13	94.34	85.71	66.93	79.29
102620539	88.66	81.71	85.49	83.87	80.77	77.83	88.96	85.21	91.3	82.32	90.63	89.39	90.58	93.91	88.1	79.69	87.62	81.19	90.92	94.61	92.62	81.83	79.24	85.64
102608776	91.84	90.01	96.35	84.37	78.5	75.25	101.47	94.81	103.17	79.36	68.83	81.21	97.43	92.47	98.09	70.4	78.09	73.97	93.34	86.77	94.06	99.84	67.01	74.77
102623179	141.05	161.1	142.52	29.89	17.85	25.32	135.07	149.12	140.85	34.63	49.01	45.54	130.69	122.11	119.52	17.16	28.38	24.75	138.39	165.3	143.67	34.09	37.85	37.41
102611241	67.74	62.09	68.14	117.46	98.78	100.28	68.04	67.63	63.68	84.82	117.14	110.38	73.12	69.84	71.72	115.9	116.67	111.13	64.15	62.69	59.89	91.7	104.85	101.89
102614882	98.33	81.52	96.23	68.14	74.48	76.57	100.1	98.35	92.99	73.33	86.97	80.31	105.69	113.25	113.89	73.14	75.4	68.57	93.34	91.74	93.36	72.04	71.74	70
102622145	89.58	82.03	81.96	84.32	88.88	84.03	87.13	83.92	86.68	68.71	78.77	83.64	86.16	76.88	72.75	95.74	98.55	90.09	88.14	80.07	84.59	112.23	95.63	88.58
102615911	86.72	70.09	79.68	37.22	34.96	35.17	77.72	73.74	75.05	95.84	142.61	129.73	80.27	78.23	74.74	67.6	86.18	70.59	85.62	75.85	85.24	94.8	186.73	144.15
102611044	90.02	85.4	92.26	80.36	77.73	87.8	84.34	79.19	84.2	92.36	97.86	99.25	85.73	70.59	80.23	89.65	89.51	121.24	79.19	76.14	79.34	77.77	80.28	87.8
102614137	101.4	89.64	103.88	82.15	76.16	90.9	98.31	86.93	90.95	88.94	80.74	70.39	75.99	87.55	93.38	87.75	82.23	89.23	94.31	89.35	88.51	74.2	72.41	72.51
102611225	177.64	183.76	193.07	7.58	5.89	4.77	148.18	151.51	157.22	6.21	7.84	7.85	126.9	131.81	138.7	5.75	8.63	7.95	194.24	195.44	182.99	5.25	9.5	8.55
102620489	69.66	55.31	64.78	123.36	142.79	136.2	66.57	61.73	63.66	81.67	75.82	82.57	61.83	58.45	60.56	147.45	129.99	112.31	60.28	55.88	55.04	97.19	105.58	97.23
102624644	81.68	72.3	76.77	97.43	94.56	96.47	91.74	81.77	81.42	89.56	87.22	87.8	84.11	84	91.85	85.25	95.21	94.29	74.5	72.81	79.35	86.02	86.39	91.34
102615408	89.3	69.93	79.16	93.04	98.26	93.07	79.32	70.15	72.62	75.61	112.78	105.19	66.1	65.41	72.57	114.62	111.31	98.93	84.36	72.84	79.12	74.77	89.96	95.41
102607273	60.53	50.79	56.35	111.32	134.59	113.81	60.84	56.19	56.55	90.32	128.23	121.58	56.51	51.05	55.78	125.55	114.24	120.24	54.43	54.14	50.1	93.39	131.05	114.91
102625978	133.39	164.4	167.35	16.1	21.35	20.83	121.95	135.24	119.9	29.38	23.39	23.95	142.29	156.02	158.14	24.13	19.15	12.96	166.16	153.22	205.87	7.4	27.44	12.31
102627939	73.6	57.6	68.4	107.08	87.54	91.59	75.43	66.47	70.66	107.42	121.75	116.91	69.16	63.63	74.44	107.16	105.75	108.03	62.34	53.13	52.13	108.38	99.99	113.41
102630280	188.61	145.59	200.06	0.58	0.76	1.09	140.61	144.39	133.04	3.36	5.94	3.56	102.93	135.77	115.94	2.62	3.81	6.88	231.29	272.39	211.67	1.21	3.01	4.39
102619534	68.18	70.8	60.94	117.81	97.48	98.14	91.4	70.81	67.15	84.88	111.89	102.1	68.35	63.34	76.5	96.29	102.8	87.56	60.09	68.57	62.55	114.49	94.85	120.77
102631283	65.85	71.53	70.2	105.65	112.93	101.69	76.94	73.79	70.98	90.67	94.08	107.12	66.84	71.74	79.42	99.95	109.71	102	67.6	67.18	61.41	91.29	103.29	95.69
102618872	123.11	115.6	123.39	66.45	88.87	69.1	110.54	121.19	117.85	45.14	57.88	53.39	91.92	94.28	95.84	58.25	52.77	44.73	123.97	110.86	121.26	64.67	52.86	53.16
102628581	93.24	117.85	96.6	84.8	73	69.41	94.26	92.82	94.25	105.19	69.54	75.51	97.39	90.84	89.82	70.4	69.44	74.91	89.08	96.1	94.25	72.41	74.88	68.05
102608982	85.14	88.16	86.99	85.92	75.34	81.54	84.63	86.35	89.92	81.42	85.17	86.7	90.05	85.5	86.72	87.08	88.29	85.95	88.51	91.85	97.53	78.24	77.14	77.67
102626749	90.13	118.95	96.35	24.32	28.08	23.11	96.19	93.59	108.83	111.53	78.44	79.05	108.45	106.57	93.92	96.48	91.12	70.77	66.68	86.95	58.07	154.22	63.67	104.83
102630695	63.88	84.2	70.38	105.36	117.81	102.15	65.3	73.58	69.5	116.37	99.15	97.46	69.26	60.88	66.35	101.02	94.73	99.59	71.17	71.47	65.38	111.42	85.81	87.99
102625264	60.49	59.28	62.15	124.97	99.56	115.43	56.96	59.98	59.2	97.82	102.65	108.12	74.57	76.29	69.58	113.63	103.18	120.63	62.85	61.89	69.74	86.75	102.07	101.23
102625499	72.78	89.04	67.97	138.27	124.42	115.84	75.66	73.28	72	91.22	82.5	82.89	62.36	60.23	65.59	98.31	95.1	83.4	68.77	70.3	63.06	94.27	112.5	86.87
102621589	25.33	36	33.54	61.72	60.59	44.83	12.34	11.54	13.79	186.72	252.96	247.85	12.93	14.19	11.9	185.28	210.71	201.29	7.33	6.28	7.56	141.99	78.51	179.66
102623842	81.61	87.81	86.24	96.23	81	80.45	87.66	94.98	91.5	64.69	67.76	73.94	92.05	91.23	96.53	79.25	86.04	65.93	78.15	89.58	81.36	121.85	87.09	80.27
102612728	119.56	95.43	112.33	58.71	48.06	52.41	123.85	112.9	120.04	35.67	67.37	61.28	118.82	107.2	117.46	59.19	61.97	56.89	119.72	113.88	120.46	48.6	49.47	60.88
102628540	123.83	118.77	124.28	36.95	28.15	35.42	108.07	107.65	106.16	70.64	89.95	94.09	96.76	90.66	92.42	53.64	61.86	67.32	114.81	110.95	109.92	44.02	77.31	78.43
102617078	77.18	68.56	81.21	99.23	89.94	83.76	76.2	73.9	75.75	94.47	90.14	100.32	82.85	77.43	75.6	96.87	83.89	81.87	85.04	80.31	90.27	86.88	104.39	85.11
102611093	80.83	84.23	84.99	89.62	91.45	104.38	83.66	80.81	82.63	87.47	87.73	89.76	73.35	75.07	76.88	91.01	89.04	98.94	68.67	71.5	71.91	99.88	88.76	87.87
102620081	87.92	109.12	86.56	74.66	87.7	77.82	93.92	94.16	96.57	75.54	81.21	73.21	94.04	88.73	98.44	94.89	95.74	68.95	80.25	82.43	70.68	81.61	75.36	70.71
107177559	107.44	143.41	132.19	67.38	77.54	68.19	129.1	115.32	118.9	38.81	63.17	70.86	101.03	143.88	138.6	51.39	46.4	21.8	113.56	112.6	91.46	18.18	48.22	20.14
102608338	7.29	12.23	11.17	30.54	36.84	28.48	7.28	8.34	8.31	180.42	257.78	221.55	7.8	7.85	8.7	154.12	188.06	135.19	7.92	7.18	7.75	174.08	268.75	261.53
102630121	108.48	116.8	112.48	51.27	56.56	43.28	116.23	120.5	123.55	36.23	38.58	36.18	130.67	122.68	123.3	50.16	50.66	43.53	142.26	147.12	140.71	44.24	39.76	43.2
102609676	82.43	70.58	77.5	92.98	85.73	95.68	74.74	74.74	66.29	118.64	98.43	102.55	65.62	63.18	74.34	101.87	103.33	108.78	73.08	73.13	76.5	86.76	85.56	84.12
102612683	68.87	65.69	73.43	123.11	118.19	114.09	77.66	69.84	69.3	101.49	97.99	97.29	70.09	68.09	72.54	88.6	87.92	93.43	67.82	61.38	69.35	86.99	101.13	91.57
102622798	101.16	99.47	105.27	24.77	29.09	22.84	124.78	129.44	132.44	36.58	45.63	41.26	148.06	167.54	179.83	35.25	34.58	29.83	130.74	139.15	151.53	48.68	34.95	42.42
102628737	87.56	94.54	91.06	77.84	80.15	83.74	98.46	93.43	93.01	64.05	77.44	74.45	92.07	98.47	99.22	77.52	79.09	69.55	89.92	92.82	85.86	96.23	65.17	73.62
102618927	111.98	119.95	116.88	77.15	63.9	65.31	116.88	107.7	96.79	89.78	53.53	58.98	93.23	101.19	107.29	62.87	60.45	78.9	99.63	93.67	90.08	52.38	58.2	56.51
102626795	71.71	92.32	84.61	106.58	90.58	94.17	67.04	79.44	71.39	100.48	88.12	90.39	70.47	71.89	75.42	96.19	101.72	100.3	70.49	73.76	65.51	84.83	93.5	90.31
102620135	85.25	105.18	88.04	100.95	91.14	94.32	74.7	81.51	75.36	79.72	83.5	85.66	72.11	69.9	71	91.02	89.22	77.42	76.44	93.43	76.48	94.33	92.68	81.48
102624083	130.57	95.3	106.91	67.53	113.89	56.59	116.5	110.32	106.67	31.3	39.22	41.94	127.38	118.9	112.68	75.87	65.36	41.18	102.55	89.76	93.32	75.57	57.81	52.51
102625334	95.97	97.4	95.41	69.06	55.81	67.97	90.73	91.88	94.43	77.96	76.93	86.77	92.78	95.49	94.21	65.09	64.09	77.12	110.55	111.13	114.2	60.26	78.03	65.98
102626644	51.09	44.15	50.78	37.46	35.11	40.47	48.81	48.65	51.62	137.62	163.55	140.3	46.2	45.53	43.52	79.21	110.54	89.1	49.94	52.9	52.56	128.8	304.18	175.19
102616365	109.75	110.22	114.33	60.33	56.27	59.72	93.85	100.48	103	71.55	60.35	59.58	105.36	110.42	106.99	66.56	64.31	62.69	105.67	114.13	110.73	62.06	54.08	63.89
102620535	84.58	83.18	90.92	105.36	88.64	89.13	81.88	80.17	77.97	113.44	73.51	100.38	72	64.46	74.26	80.4	95.52	90.19	69.19	69.62	62.42	98.69	86.85	93.47
102630430	28.17	34.81	28.77	120.95	146.01	150.52	40.68	36.35	34.11	166.74	120.44	124.67	45.98	40.72	42.84	140.2	127.79	103.79	25.17	32.84	27.41	111.98	187.44	107.49
102606884	77.41	84.24	81.27	93.43	95.17	92.8	88.27	86.02	85.36	90.03	84.07	76.76	88.21	86.28	86.76	81.66	77.58	71.89	76.25	80.41	74.9	101.18	85.09	80.28
102612811	80.64	100.42	85.91	106.99	91.87	90.35	80.19	84.18	84.69	84.69	67.65	74.97	81.35	87.53	76.36	79.99	80	76.17	77.54	93.28	82.25	89.78	88.5	79.52
102627245	184.72	162.26	179.18	10.91	9.89	9.69	151.52	155.61	148.77	10.28	7.66	4.68	141.28	140.72	150.33	9.64	11.94	10.23	175.56	165.31	156.36	8.19	5.58	14.12
102615278	88.84	52.82	69.57	88.78	91.88	109.68	86.86	78.57	86.37	69.09	99.44	88.67	78.32	93	95.24	98.71	104.07	108.71	85.11	59.36	75.27	63.31	73.82	76.16
102613559	63.04	69.19	64.1	108.65	105.9	112.56	78.26	71.83	72.68	80.79	94.55	90.58	72.67	73.16	78.11	88.53	96.38	82.19	66.66	66.67	60.68	126.12	94.59	103.38
102621623	72.64	115.93	81.92	106.28	89.13	99.23	65.42	81.46	77.83	95.6	69.61	75.06	81.65	75.96	72.78	85.89	87.65	73.41	80.34	94.43	84.33	95.78	82.14	74.93
102631088	91.6	73.26	90.86	82.95	84.31	83.04	94.14	86.78	86.67	72.4	77.67	73.88	82.93	87.59	96.33	81.16	82	87.31	94.22	88.67	89.55	79.88	76.31	75.68
102629881	71.29	85.46	75.35	113.93	105.84	92.37	93.88	91.04	96.7	107.23	57.29	63.74	99.36	89.77	94.52	79.94	74.15	95.2	73.4	79.83	79.4	97.58	42.57	59.17
102616410	80.83	84.18	84.96	104.34	82.41	75.16	97.79	96.44	95.18	61.85	83.37	74.2	88.86	89.56	87.56	74.2	84.9	64.64	83.17	84.63	79.15	102.82	75.95	81.69
102608532	99.44	72.22	83.9	73.3	78.91	73.41	95.88	84.36	91.6	64.36	83.29	76.09	93.22	98.8	103.07	86.33	88.09	100.75	96.57	88.78	95.85	58.48	56.33	71.9
102614353	94.34	79.99	93.22	41.8	38.04	46.94	96.39	95.89	100.86	107.68	81.19	82.82	115.34	110.04	111.58	57.46	60.26	89.93	106.33	98.69	113.19	59.04	52.77	80.66
102612855	95.94	78.44	98.81	66.78	74.78	87.76	83.23	79.13	81.07	89.28	82.19	77.8	75.36	72.42	84.16	95.74	83.89	94.98	98.1	91.5	96.23	60.36	88.9	76.04
102618345	13.66	24.3	10.06	18.66	10.53	13.4	5.86	5.26	8.88	189.42	253.62	214.89	2.48	3.13	4.74	112.12	156.4	97.22	3.62	3.51	2.05	290.44	229.21	338.28
102611317	151.5	152.33	154.4	29.36	30.92	31.09	127.61	131.13	125.12	36.14	37.87	39.48	109.53	101.93	102.39	34.17	38.38	39.79	149.46	146.02	142.26	25.4	40.07	35.3
102618437	85.3	140.32	89.29	42.74	30.25	46.12	82.94	97.44	87.48	92.64	81.04	100.52	84.7	88.41	72.42	56.09	63.64	58.98	88.66	114.57	80.64	82.18	137.83	106.11
102626030	80.46	99.46	82.02	99.33	93.72	91.03	77.23	81.88	81.65	93.12	73.71	81.18	64.61	73.65	72.18	78.72	85.74	97.31	77.81	85.92	78.98	89	79.65	91.4
102614679	83.83	86.75	86.3	99.37	88.2	91.75	92.54	90.12	84.21	64.11	76.48	75.81	88.23	94	86.49	82.33	76.97	79.84	81.15	83.36	84.2	75.76	86.95	69.82
102619007	92.72	102.65	85.74	96.61	85.23	84.54	92.78	89.68	91.54	67.05	101.42	85.27	91.69	83.18	87.35	67.34	65.66	69.97	78.09	79.74	71.52	84.38	73.35	78.2
102628157	117.9	87.65	106.39	78.17	72.11	80.47	100.73	92.98	95.37	79.92	71.18	67.81	84.3	90.32	86.31	77.16	71.64	72.09	93.32	87.4	89.07	63.6	67.68	70.57
102629128	126.23	133.87	119.59	26.43	26.08	24.25	135.59	142.86	137.2	42.42	25.89	27.79	148.25	130.41	132.18	31.3	27.79	34.9	131.43	165.84	148.95	31.38	27	26.33
102613423	65.46	68.33	62.61	110.47	112.62	119.17	61.66	53.71	52.88	143.58	97.21	103.28	49.23	48.04	57.14	124.12	103.55	104.87	51.39	49.86	50.41	98.8	113.39	102.12
102613896	118.13	107.95	115.13	61.91	54.52	62.38	102.88	110.58	98.22	55.56	65.27	61.37	95.16	95.06	97.13	59.68	69.98	63.71	105.94	104.91	104.05	64.35	60.11	69.28
102626953	109.42	99.58	106.06	72.51	60	76.28	90.94	87.75	96.04	86.14	67.95	70.52	78.47	76.67	80.97	79.34	75.45	85.07	96.31	93.91	97.77	68.7	74.05	71.69
102613537	93.75	76.28	82.18	74.72	70.51	86.36	83.15	77.64	83.45	70.23	86.15	80.65	73.08	73.07	72.31	93.06	92.62	100.45	89.15	90.59	96.28	75.16	81.75	98.01
102610817	101.79	80.62	97.51	65.83	70.88	79.94	80.89	85.69	81.17	65.66	82.37	79.78	72.44	66.01	72.85	94.85	93.71	131.29	88.03	84.14	89.65	75.86	66.49	92
102628568	91.04	103.35	92.65	98.07	105.67	96.09	85.04	89.18	85.03	68.12	56.66	62.06	90.01	75.42	75.95	87.97	78.13	67	85.53	87.58	80.51	79.72	86.16	72.4
102619420	83.56	103.47	90.29	90.68	88.67	84.59	82.92	88.49	81.01	84.93	86.2	86.44	83.62	70.12	72.53	87.5	83.92	81.6	80.95	83.16	79.98	74.66	74.75	73.76
102620161	85.1	84.29	80.72	100	95.88	85.64	82.52	87.49	84.5	72.96	78.16	82.31	93.37	86.57	84.67	81.78	79.2	86.09	76.17	73.17	77.97	72.98	82.16	83.51
102607947	93.95	88.17	94.17	82.05	73.32	80.51	114.84	89.9	88.5	61.5	88.12	69.93	67.15	77.51	85.68	83.06	83.03	67.37	87.66	84.62	79.21	89.94	80.48	86.42
102618604	82.14	83.22	81.68	86.24	84.76	92.43	87.35	80.4	83.44	72.4	86.97	87.41	70.33	70.48	70.99	85.02	84.45	79.97	82.28	76.76	75.56	89.42	103.86	97.32
102622330	93.74	77.17	97.84	72.29	70.43	63.89	88.6	88.5	92.06	77.56	76.87	75.5	90	84.96	83.34	81.83	75.39	88.66	105.51	102.73	106.16	52.34	79.11	69.93
102627694	75.35	67.27	73.46	101.29	93.98	88.64	67.54	65.6	63.54	83.35	117.26	113.31	65.59	77.72	83.77	92.76	112.05	86.34	69.4	66.34	75.35	70.1	90.76	92.51
102619644	66.04	64.92	66.81	109.09	83.61	111.81	71.19	73.64	69.79	87.81	99.89	99.12	76.66	78.81	77.07	88.63	86.74	91.01	71.46	75.46	73.02	82.29	99.42	88.19
102627417	115.92	119.22	118.06	62.03	55.95	58.02	109	109.72	109.58	50.15	59.14	52.35	99.08	99.57	103.78	48.24	62.79	50.06	101.62	103.11	104.02	77.16	58.63	64.98
102629636	75.22	67.72	78.08	94.65	71.96	80.28	60.2	67.54	60.37	59.67	103.28	104.5	56.17	53.35	73.84	115.74	133.85	123.11	79.75	78.3	66.35	76.42	105.98	105.25
102623947	39.42	44.42	37.7	146.92	126.92	131.87	49.49	49.17	44.46	128.71	115.38	124.01	45.87	50.87	50.72	96.22	102.21	116.94	42.02	40.28	41.06	115.66	120.2	130.61
102620878	100.65	120.78	99.43	77.64	61.63	89.6	80.39	99.68	88.96	94.29	61.25	66.37	80.23	80.25	77.28	80.87	75.07	87.86	100.05	99.27	86.97	57.36	62.03	62.7
102609032	95.65	97.78	95.76	77.28	73.67	75.94	101.34	91.47	96.32	71.15	64.47	69.83	90.68	90.74	91.32	67.38	77.85	75.83	94.95	86.77	100.98	64.21	71.19	68.04
102625554	99.39	107.43	104.8	65.88	61.93	70.13	91.24	101.28	91.93	88.17	63.03	64.9	93.72	100.67	92.73	70.99	71.4	70.79	110.86	97.22	93.27	58.79	59.8	60.19
102611984	156.07	149.92	145.69	50.79	43	49.28	119.31	133.04	122.45	31.11	42.38	37.79	94.87	96.21	96.99	39.64	41.01	39.66	134.93	118.63	132.1	38.46	35.56	40.7
102627582	93.06	92.07	92.13	74.94	82.77	79.79	86.21	92.39	89	63.11	82.07	74.33	92.9	94.36	91.35	81.41	82.16	65	98.28	89.7	94.46	56.34	76.62	63.6
102612477	136.93	139.7	143.23	35.22	37.35	27.93	124.84	131.93	131.21	34.54	33.83	26.61	107.15	115.87	122.88	30.08	33.88	33.52	140.98	151.39	148.73	41.33	22.85	36.04
102625105	83.49	80.14	84.97	84.84	92.72	75.96	85.03	83.13	85.96	82.85	71.95	74.93	85.56	88.31	84.08	85.61	81.01	87.37	91	89.9	92.14	67.39	75.93	73.02
102617973	97.01	89.24	97.68	75.84	78.1	72.04	88.09	86.29	89.74	85.67	68.18	79.17	88.27	80.22	87.44	83.39	77.38	87.42	91.95	83.68	90.67	65.77	76.92	66.07
102619605	84.3	74.82	86.14	80.49	90.43	80.86	87.31	82.2	89.48	80.66	76.37	75.95	85.93	81.02	80.51	85.64	83.47	86.44	88.28	81.83	85.67	74.91	76.67	78.95
102627276	89.81	88.71	88.51	82.49	83.62	79.71	87.55	85.92	80.61	99.23	70.6	75.97	79.29	77.19	74.81	86.62	77.37	81.11	82.99	75.98	85.62	80.59	78.52	85.49
102607683	78.3	89.97	78.94	74.32	49.2	70.67	57.76	60.62	60.73	175.58	115.3	136.5	65.68	54	63.19	78.57	78.31	152.74	52.04	53.83	59.54	61.86	104.82	105
102616176	97.11	96.59	100.86	76.61	74.91	80.07	92.69	89.73	90.59	86.26	60.98	69.53	80.49	81.62	90.23	84.37	81.35	81.46	88.32	92.65	88.35	64.92	62.13	65.27
102626571	95.78	82.49	85.52	81.82	80.96	82.49	86.65	87.04	78.53	86.21	77.21	80.1	79.31	83.28	89.61	81.7	84.62	86.16	83.17	66.69	70.54	81.2	74.06	90.63
102611048	50.96	56.93	52.23	149.97	146.01	135.68	54.6	55.45	53.52	87.63	90.43	102.47	54.53	49.47	52.39	120.44	119.63	97.34	43.52	48.46	43.18	101.37	110.12	97.56
102609677	51.11	53.84	54.74	113.24	109.87	101.36	53.2	53.43	52.25	144.36	94.18	111.18	57.87	57.28	53.01	122.93	100.65	128.6	61.72	63.78	64.08	95.25	92.89	80.83
102624523	62.26	57.41	63.4	104.72	107.58	112.76	66.79	60.62	64.69	98.62	99.54	99.81	60.13	57.55	63.53	102.19	111.99	119.64	58.81	56.42	56.6	104.87	82.17	99.48
102616183	72.38	83.4	73.34	84.37	78.98	70.77	92.06	80.17	92.78	78.91	103.21	98.3	93.65	94.78	97.6	61.71	68.54	62.66	76.99	82.58	72.5	86.15	82	81.53
102630770	86.08	73.65	82.08	83.66	82.23	87.37	79.49	74.46	76.24	68.9	90.82	78.39	69.66	77.09	79.73	92.94	99.96	93.15	82.03	78.7	77.76	77.33	82.46	93.74
102614444	66.15	110.72	99.84	52.54	54.89	44.84	24.41	24.49	22.49	119.8	137.62	178.23	15.86	26.46	18.27	194.74	113.46	159.36	17.23	18.63	14.08	233.28	47.34	172.75
102617553	36.61	43.3	37.83	106.77	109.67	106.51	54.23	47.09	47.93	123.41	125.34	124.05	66	77.58	80.35	121	123.64	115.69	46.94	54.85	55.3	77.92	98.61	86.57
102614274	88.55	83.59	86.54	81.97	88.03	84.02	90.15	89.06	88.53	76.06	68.17	66.92	86.96	84.28	85.35	80.73	76.76	72	88.32	91.02	83.68	78.13	73.81	72.05
102629326	80.83	88.84	92.99	22.98	17.61	18.38	92.67	90.08	96.69	72.82	74.52	76.42	102.91	93.91	91.3	43.31	53.31	42.73	90.85	92.29	96.02	46.44	318.25	68.48
102627657	126.29	113.91	113.3	40.63	38.99	38.95	126.76	126.56	131.96	46.99	41.03	42.07	136.84	118.64	106.29	43.59	46.98	54.54	122.54	111.83	124.76	34.23	33.3	42.84
102610650	69.53	61.75	70.65	99.05	102.37	96.11	70.54	67.21	68.72	110.36	105.58	101.66	69.79	70.68	67.18	93.82	87.64	97.39	63.06	61.43	63.72	86.59	86.99	90.97
102624186	78.38	87.5	83.08	92.13	79.97	99.42	79.56	81.86	75.39	72.04	85.38	85.35	68.52	74.09	75.09	89.46	84.64	96.42	74.67	78.27	73.56	83.19	78.15	86.08
102609379	92.41	81.78	90.97	66.71	80.6	78.72	93.66	88.98	91.7	72.39	68.46	66.4	102.24	95.55	83.83	81.73	73.2	74.26	96.44	95.29	94.03	63.15	68.02	61.5
102614892	51.28	67	53.32	119.61	120.72	121.77	63.19	66.6	64.75	99.14	100.02	97.04	60.41	54.66	61.12	105.52	95.45	88.61	51.75	60.6	47.45	121.49	96.59	93.8
102631183	84.19	82.32	83.16	76.89	99.62	78.42	87.76	80.46	85.81	70.9	80.78	74.67	89.56	85.23	87.98	85.98	82.49	75.36	78.48	79.22	77.64	77.6	78.67	78.05
102620099	91.42	137.72	98.38	88.07	68.48	79.46	76.07	80.68	73.2	90.53	69.56	70.69	72.13	68.38	71.44	83.55	83.3	76.88	77.84	99.67	80.98	81.31	70.29	70.47
102620455	80.03	81.94	87	87.03	84.06	77.56	88.63	87.05	92.85	69.77	73.19	71.9	94.74	96.63	94.28	80.55	75.21	66.47	86.64	82.54	88.59	82.32	63.06	68.2
102621638	180.8	169.99	186.41	18.14	15.02	14.31	170	171.46	154.63	16.87	10.56	8.4	110.88	110.02	112.82	12.79	11.71	13.52	154.4	146.84	145.52	8.66	6.65	8.96
102630233	63.83	62.36	63.11	93.24	85.68	91.82	59.34	68.79	64.49	83.3	92.72	100.74	75.62	67.52	71.83	103.41	108.14	122.31	74.83	72.57	75.06	78.51	83.84	96.07
102623239	60.98	67.49	57.92	117.04	112.05	107.24	60.5	58.7	58.23	123.44	88.8	97.67	61.29	58	63.36	110.64	100.41	106.44	48.77	56.28	53.1	105.26	84.27	100.95
102613506	47.41	40.11	46.15	143.76	142.76	157.63	46.21	40.83	42.45	100.06	125.82	117.88	42.31	41.04	47.24	113.48	119.8	98.6	44.54	41	41.16	75.56	144.67	97.81
102627169	81.84	87.34	91	87.72	90.59	96.08	89.7	87.72	90.73	83.12	68.75	75.87	82.38	77.2	72.99	88.2	77.5	83.59	82.7	76.22	67.88	72.99	73.38	71.72
102618569	97.59	108.82	97.78	74.88	77.32	76.37	86.44	84.66	84.61	91.77	78.39	71.1	79.1	71.11	64.88	76.81	76.56	74.33	86.78	85.74	80.76	75.1	83.75	71.48
102623639	81.25	73.7	72.73	82.69	89.16	75.4	78.29	71.01	72.98	74.83	92.81	90.24	89.44	79.95	87.98	89.17	95.35	89.29	73.29	69.27	77.71	75.5	73.96	97.25
102614029	83.9	108.23	99.32	43.82	41.11	39.98	56.49	57.72	59.87	111.33	121.35	116.22	63.69	78.08	72.16	104	109.23	127.25	65.12	64.9	61.2	101.18	49.41	116.35
102619206	81.61	83.79	84.54	101.13	105.84	104.62	83.05	79.2	72.55	69.38	66.08	59.21	61.88	56.71	59.7	121	104.31	85.29	67.26	61.24	60.45	105.31	81.66	95.45
102610212	90.68	77.85	95.86	88.6	73.69	80.11	95.81	84.06	83.67	56.57	84.04	84.43	75.09	72.48	87.1	79.45	86.78	83.43	75.9	76.83	75.82	84.63	76.01	81.38
102618602	82.45	62.61	81.06	112.52	88.21	90.97	79.26	69.62	79.09	91.12	77.49	80.12	63.39	62.25	71.5	75.82	70.83	86.56	76.01	78.82	80.85	96.46	98.81	94.45
102613730	85.83	80.9	91.75	76.86	76.89	69.22	83.36	82.07	83.97	80.87	86.29	90.86	94.98	86.48	91.1	74.28	67.28	70.85	85.19	79.61	90.95	63.38	79.12	73.84
102610665	62.69	76.63	66.48	118.95	110.22	105.9	66.21	65.1	66.46	99.64	82.05	91.75	66.71	61.14	62.42	98.45	81.13	96.11	60.49	64.73	61.93	89.22	106.11	83.13
102618634	105.1	102.76	106.05	39.75	42.24	40.61	97.2	100.11	93.15	64.18	77.06	72.83	80.04	81.17	88.74	61.04	64.82	59.15	113.54	110.41	113.81	50.67	108.99	69.17
102614454	209.72	198.8	210.95	5.03	4.07	6.76	131.25	136	122.07	8.43	14.93	10.12	91.84	95.68	97.18	4.87	8.22	15.19	190.49	176.89	181.81	3.06	4.34	8.4
102620384	92.05	87.85	83.51	69.45	102.95	66.57	114.63	98.4	115.41	47.01	53.78	49.2	101.9	101.86	105.85	53.81	56.2	49.09	90.92	86.26	92.29	94.96	53.83	67.16
102611635	14.58	16.59	21.59	278.28	373.32	216.31	13.24	11.78	14.45	44.38	60.03	64.35	14.9	13.92	15.78	142.69	170.1	103.7	14.12	16.27	20.47	155.42	66.58	71.51
102606613	68.46	66.17	65.06	86.41	80.18	84.86	68.87	81.02	68.73	78.79	106.75	102.24	73	70.49	72.56	81.66	103.34	80.33	84.99	80.43	93.06	77.41	86.81	71.36
102616036	60.23	61.77	65.94	90	93.65	92.51	61.03	62.02	64.76	91.29	110.78	110.65	77.1	68.06	67.35	106.74	98.11	96.72	68.86	62.78	72.76	79.78	82.13	87.53
102628989	80.52	82.5	76.52	87.13	59.53	68.56	106.49	107.17	103.41	60.37	70.97	67.75	103.15	97.51	100.43	53.1	57.53	50.51	89.85	94.09	92.07	80.91	75.29	66.9
102630374	72.93	68.21	70.52	101.84	84.11	106.67	79.43	70.63	73.59	74.23	102.76	89.26	73.63	63.96	74.26	78.63	86.64	93.87	66.12	56.78	60.1	101.19	85.75	97.09
102618997	86.57	105.55	89.85	76.01	77.76	84.59	87.77	99.7	87.2	80.24	62.18	71.86	90.4	77.4	73.61	74.45	71.4	75.25	90.7	82.59	82.51	70.73	67.08	65.27
102612230	77.88	76.92	78.46	94.43	94.25	103.74	72.06	79.84	70.82	100.94	94.77	84.81	64.01	58.13	61.85	89.34	84.61	77.77	73.2	61.14	67.72	80.2	93.11	90.38
102621981	132.28	124.15	134.46	48.89	35.74	44.17	112.96	109.35	113.7	51.13	50.35	48.57	108.08	118.52	125.42	35.54	45.17	47.86	114.1	106.87	102.67	29.4	49.78	40.72
102619148	110.59	96.81	108.87	52.72	59.37	55.93	100.07	97.72	98.38	59.21	64.89	62.99	89.34	96.47	98.57	67.68	64.28	65.96	106.27	102.23	105.13	50.12	58.87	55.54
102619942	125.51	112.09	126.73	42.12	39.87	34.44	107.97	104.9	107.89	55.5	42.47	45.51	115.28	106.34	102.07	47.44	44.23	53.38	128.15	123.09	135.69	37.36	44.75	45.07
102608129	56.48	49.92	53.73	110.17	105.73	121.09	55.4	56.5	56.21	125.86	92.23	102.1	53.09	54.83	61.28	103.34	103.81	107.96	53.9	49.06	58.51	90.44	106.66	98.76
102630126	80.28	76.83	76.11	73.52	84.65	70.12	87.82	86.24	89.38	72.91	71.24	71.6	93.23	95.65	102.25	70.98	76.16	68.19	82.88	84.5	87.4	84.33	67.85	72.86
102608651	87	81.55	81.84	75.87	72.91	83.29	94.91	81.78	92.79	69.72	84.61	70.66	77.8	85.3	94.15	78.69	76.97	79.62	84.17	81.44	79.51	76.41	67.53	66.72
102616119	27.78	37	29.96	30.77	32.39	29.99	20.13	23.4	21.23	149.79	171.18	154.41	20.83	21.82	22.2	147.9	127.75	111.66	21.99	23.81	24.06	269.29	130.68	272.12
102617367	83.43	78.17	80.68	98.19	75.63	80.67	81.93	77.35	72.57	78.19	74.79	78.64	69.37	73.81	76.1	84.87	82.05	82.88	81.37	86.4	81.55	73.75	93.21	75.54
102623004	104.62	96.24	113.01	50.54	47.15	49.7	91.54	97.37	97.82	57.19	69.34	61.81	106.83	97.86	98.82	56.94	61.81	66.41	97.5	97.91	106.45	49.3	81.3	62.22
102618615	74.42	84.85	76.35	94.8	86.72	79.89	77.74	74.03	75.76	92.62	79.07	83.74	78.54	73.48	72.75	82.8	81.83	81.5	70.12	82.1	75.27	73.78	92.42	74.61
102616358	98.3	99.48	105.25	52.87	64.63	56.89	99.37	108.48	100.34	46.16	58.4	50.62	98.49	112.81	112.29	51.3	62.38	53.15	99.83	110.48	102.26	64.77	49.76	60.09
102606699	104.39	122.89	102.99	72.41	63.57	56.67	101.03	104.31	96.7	49.37	56.18	57.61	90.74	91.72	93.03	62.03	62.64	51.81	101.28	100.81	97.17	64.74	59.57	54.22
102620909	37.47	48.6	45.69	59.46	83.89	65.15	49.57	51.57	48.97	87.32	164.12	151.1	61.62	66.8	71.96	123.23	128.66	67.44	60.87	66.18	63.2	62.49	154.8	95.65
102607153	67.31	79.48	73.78	89.26	87.97	87.41	74.72	74.45	72.52	98.73	80.72	80.33	68.35	61.71	65.02	97.96	90.63	84.23	71.59	78.97	68.18	88.19	91.65	80.52
102607201	156.01	182.26	181.63	9.05	6.27	8.62	122	136.13	124.56	20.39	9.03	9.88	130.25	125.29	120.56	15.21	11.82	25.24	167.24	161.25	169.71	5.9	5.42	8.26
102622558	86.25	80.8	78.83	98.04	97.85	101	84.99	84.98	81.06	59.58	68.56	64.74	69.49	69.59	67.63	103.11	91.13	79.85	74.05	67.01	71.07	73.15	81.9	76.07
102630472	127.9	133.82	136.74	49.64	36.33	39.87	111.79	124.01	121.05	41.25	40.27	42.25	108.77	97.71	104.8	38.62	40.22	55.3	113.46	119.64	120.45	30.08	39.64	35.26
102614202	85.51	67.78	84.76	62.5	57.84	75.09	97.01	85.49	93.31	82.44	73.99	81.97	84.12	83.23	93.5	66.57	78.48	69.2	87.48	76.78	92.69	84.05	66.15	77.1
102623318	32.31	58.07	39	39.58	31.08	32.37	19.94	23.1	26.66	188.38	161.21	179.92	26.7	30.6	26.28	131.52	142.54	147.46	19.93	23.22	21.88	206.18	69.38	229.3
102629719	64.58	65.5	69.84	88.31	104.31	95.22	75.47	73.03	68.26	75.1	77.36	80.08	71.88	79.21	79.89	94.06	94.43	92.76	74.24	76.63	71.54	78.18	82.51	74.17
102607412	78.32	73.41	75.8	76.69	83.37	74.98	79.71	80.28	82.33	93.76	70.83	71.48	81.75	80.34	89.13	79.85	78.56	84.27	76.16	81.74	80.04	67.11	88.25	76.14
102610057	68.92	78.96	75.38	75.89	77.49	82.71	73.36	71.07	68.66	108.57	82.44	91.06	67.43	65.78	62.93	86.57	86.98	96.27	70.08	69.65	69.14	88.6	96.96	87.93
102623492	64.2	74.86	70.02	106.01	94.77	99.33	67.91	71.56	71.93	82.4	88.45	89.42	70.73	65.35	64.07	88.81	87.86	89.29	64.26	67.62	62.2	86.19	83.82	88.22
102615169	117.33	107.81	119.86	27.51	25.41	40.77	103.06	108.48	104.68	40.27	59.6	58.93	130.27	128.57	136.74	44.08	44.34	52	98.96	108.21	107.59	43.33	37.62	52.03
102618553	70.81	55.14	62.83	89.12	78.61	87.71	87.41	74.83	79.15	69.28	110.41	93.82	73.02	72.72	88.98	75.72	83.15	75.06	61.97	58.94	57.74	114.21	80.02	96.57
102621858	69.15	69.77	67.83	91.71	93.42	95.61	67.15	65.87	65.27	103.47	82.24	81.77	64.93	59.26	58.94	108.16	93.76	103.01	63.22	61.33	61.14	89.78	92.31	87.73
102624321	94.98	83.87	89.46	65.06	61.37	69.44	94.21	84.42	86.73	85.31	71.03	71.88	84.93	84.77	94.03	82.33	67.56	79.6	91.86	87.42	85.8	57.44	61.85	61.31
102625397	102.68	132.69	106.35	96.45	91.15	87.89	85.3	86.23	94.31	96.37	31.7	29.07	105.45	92.9	93.68	74.06	59.18	60.96	62.51	66.02	60.78	89.25	43.92	46.8
102616412	70.64	58.01	71.07	90.15	84.15	81.55	66.74	74.09	67.14	96.11	84.26	88.28	64.88	71.33	73.62	85.35	93.18	100.55	73.69	75.29	80.89	77.21	79.04	87.69
102622949	99.87	96.72	109.8	45.76	36.93	42.41	98.42	92.82	101.18	81.95	47.7	55.09	109.64	91.8	124.21	52.12	46.9	38.4	104.52	119.03	109.12	44.96	89.47	55.26
102609115	54.36	58.65	58.2	112.75	92.64	108.86	46.63	49.16	47.36	115.63	92.18	103.14	51.64	52.7	50.94	109.93	100.47	103.96	51.04	62.42	55.26	91.46	127.12	97.53
102620454	92.53	95.98	91.68	72.59	74.65	71.86	84.83	87.8	88.8	75.47	65.68	68.77	87.5	79.13	74.69	73.03	69.69	73.57	92.58	88.26	88.21	62.13	68.97	64.97
102619789	83.96	71.83	83.53	65.24	65.34	70.39	93.1	82.18	83.54	85.64	72.07	86.62	78.75	72.98	81.38	82.84	77.58	80.39	82.41	81.61	86.3	76.34	74.74	74.13
102611678	10.26	10.66	8.48	161.71	214.49	167.82	9.85	6.53	8.95	68.55	108.43	98.09	6.77	5.54	7.28	198.32	194.12	121.72	2.92	4.41	2.12	180.59	147.44	147.71
102622134	51.02	53.94	53.37	108.01	118.57	113.9	45.42	45.25	44.21	100.32	108.28	108.66	53.28	48.99	53.45	133.4	133.36	108.78	45.99	46.55	49.17	77.23	104.51	86.88
102610351	56.58	51.84	60.75	109.97	93.15	110.92	65.2	63.37	59.3	93.2	96.11	98.2	57.71	62.91	61.81	93.71	96.04	96.87	54.99	56.53	61.66	98.21	96.47	95.13
102622562	72.21	75.72	71.66	94.61	88.45	104.26	68.41	68.91	69.86	91.34	89.83	81.05	58.68	54.93	56.42	92.85	88.19	113.08	66.54	65.74	66.21	72.17	91.01	86.36
102629146	62.07	57.24	62.19	89.61	86.41	96.23	80.58	76.81	85.17	53.88	74.7	73.8	92.42	90.88	90.03	89.11	90.57	77.64	71.78	79.91	81.65	81.73	58.68	83.65
107178326	65.2	85.57	49.17	93.96	86.16	82.72	46.44	60.62	50.62	124.51	88.27	104.84	60.22	59.28	56.44	105.88	94.55	100.25	52.2	64.31	62.24	105.97	106.82	80.4
107176357	79.1	159.62	107.35	58.37	37.07	42.9	79.67	95.96	114.9	126.96	45.85	30.05	128.51	130.06	112.92	38.45	52.55	34.71	76.69	87.15	77.41	104.96	21.22	44.06
102627517	91.39	87.02	89.5	76.18	82.62	64.1	88.25	89.32	95.69	48.14	63.25	61.8	92.12	90.29	95.55	55.92	68.88	54.21	94.4	96.03	94.55	68.11	77.46	61.01
102622840	74.62	75.48	75.47	96.66	88.39	97.19	73.29	74.26	70.11	83.26	82.29	84.64	68.87	65.84	64.78	94.24	78.71	90.12	71.89	68.15	66.83	77.12	77.25	84.84
102623501	50.32	54.93	52.23	110.45	98.81	96.81	50.65	54.87	49.75	118.4	92.85	103.17	50.04	52.56	50.16	105	92.72	105.14	52.75	57.41	57.93	102.57	128.41	95.03
102630354	55.19	49.84	52.55	102.26	98.69	106.77	57.56	53.67	51.86	85.42	109.55	102.73	53.07	54.14	56.71	107.45	114.91	114.65	54.72	52.44	56.48	79.39	106.03	106.31
102606787	79.1	67.12	78.96	77.51	85.94	80.79	80.85	70.54	70.47	84.46	86.2	86.11	74.51	70.58	73.72	81.94	84.17	83.03	69.04	66.21	71.71	80.28	91.92	87.03
102622833	82.67	85.41	87.67	71.53	45.38	79.69	85.89	88.81	85.58	70.31	79.28	88.73	86.79	82.48	76.5	74.89	65.87	85.65	86.75	85.55	86.42	39.12	90.21	69.49
102611922	91.94	65	80.64	62.15	62.02	65.7	98.48	82.28	87.94	65.5	77.66	74.39	90.5	93.41	104.05	65.97	76.65	75.79	90.3	81.01	89.94	66.25	61.02	70.84
102620890	55.63	52.96	57.12	97.6	103.52	100.76	79.23	63.93	63.99	101.24	93.47	106.29	71.01	63.23	73.33	100.9	89.89	85.49	55.28	56.26	52.29	88.79	80.83	86.18
102609411	54.77	57.37	57.03	125.21	130.07	119.09	58.58	60.78	62.2	74.97	85.97	87.77	69.17	61.82	62.72	91.17	86.33	82.04	43.86	43.9	46.2	123.19	98.14	96.43
102608279	126.61	111.99	125.71	36.51	35.64	42.78	99.63	104.44	105.74	51.07	56.77	55.44	94.05	95.78	101.16	42.85	47.03	54.39	123.31	118.12	113.67	35.36	50.58	49.23
102627030	122.5	160.43	150.23	15.57	9.85	16.54	124.57	135.18	121.14	11.38	18.92	13.7	127.95	134.99	131.07	22.55	19.19	22.54	151.93	178.95	160.64	4.11	14.35	8.21
102623606	87.61	77.33	86.7	74.86	76.24	76.64	87.84	84.57	78.48	91.92	67.91	75.6	65.68	71.97	79.82	76.84	80.1	73.63	85.68	82.41	82.37	69.84	72.67	69.51
102628258	110.84	113.77	121.23	57.45	50.52	52.84	104.24	103.89	102.31	55.18	58.64	50.72	102.3	92.34	90.3	56.91	59.58	54.23	108.59	96.57	107.32	45.24	38.73	41.89
102625872	73.34	85.91	78.96	96.21	92.14	80.66	78.23	74.51	77.7	77.11	73.09	78.92	71.76	69.19	75.47	82.32	84.72	70.01	69.09	77.23	71.04	90.22	75.12	72.52
102616101	62.21	61.83	60.74	108.48	92.3	92.14	62.5	65.78	59.08	98.37	80.96	92.87	58.92	51.54	58.36	95.67	96.69	83.88	68.89	61.44	65.98	108.18	95.49	91.83
102608367	104.84	92.61	99.88	51.34	54.7	55.35	97.88	97.67	99.85	54.12	59.47	53.62	90.11	90.72	94.42	67.14	65.31	64.08	108.36	103.62	105.14	48.48	53.5	58.99
102624517	104.6	91.94	97.52	51.69	61.69	65.17	93.84	97.83	96.38	66.3	61.41	59.55	79.6	82.37	86.33	70.7	68.9	68.18	102.25	96.93	98.31	51	57.45	61.23
102613307	87.73	93.87	96.05	85.22	71.79	65.72	89.94	92.67	90.28	78.43	65.45	66.26	112.96	106.23	104.38	63.63	55.28	49.87	84.66	81.11	89.53	42.82	48	46.82
102630627	90.06	96.77	95.69	72.48	68.14	79.4	83.92	84.65	81.7	77.68	61.36	64.93	86.8	80.35	74.96	82.4	68.82	71.54	83.2	83.21	84.43	65.68	65.38	64.23
102607969	72.64	83.45	72.15	86.73	87.56	72.06	83.96	79.73	82.37	61.86	89.55	84.45	76.85	79.74	80	65.22	72.2	58.8	72.47	77.57	70.34	98.37	72.87	86.23
102622494	74.04	74.83	82.68	89.97	86.25	77.25	73.61	69.73	81.96	65.62	75.76	76.22	76.03	73.23	73.48	81.5	86.44	76.35	82.28	79.3	75.31	92.09	69.43	72.81
102607362	89.46	79.04	92.91	57.51	66.7	66.47	92.33	85.26	84.64	82.96	62.91	71.74	92.47	84.94	80.88	76.36	68.76	83.33	85.34	76.79	88.33	62.08	68.92	65.63
102624967	67.17	67.47	66.59	91.16	88.41	97.33	69.24	64.94	66.35	103.64	74.58	84.32	69.12	68.63	65.92	90.84	93.73	104.61	61.63	62.75	66.05	81.55	76.69	81.38
102615059	76.14	59.7	66.97	92.3	91.49	97.22	82.32	64.62	66.38	77.41	82.89	75.32	67.65	63.47	69.73	93.81	95.6	87.16	62.3	55.34	60.94	96.56	86.18	91.16
107178405	36.34	59.47	38.75	82.44	67.71	77.26	39.98	42.56	41.77	151.92	112.52	108.58	43.2	49.49	43.4	109.61	111.59	85.5	32.54	44.63	30.38	142.75	166.27	142.79
102606607	79.96	74.47	81.93	76.86	71.65	80.78	80.9	85.08	80.98	70.2	68.54	74.95	87.82	81.93	87.68	66.73	72.15	83.65	82.41	67.14	81.44	78.46	64.26	80.77
102610577	80.5	79.68	76.98	70.39	74.46	71.99	84.18	84.09	85.95	75.65	55.75	67.03	91.23	76.54	95.61	80.21	74.81	85.52	76.24	74.84	78.43	71.3	65.16	84.14
102628320	80.98	63.67	72.72	96.14	98	76.33	86.04	83.63	86.17	54.6	65.76	65.85	83.54	86.6	92.93	70.35	72.89	69.57	76.45	71.84	75.14	84.48	73.7	70.49
102616295	77.41	76.81	81.98	59.37	75.09	65.55	82.83	83.25	83.54	71.74	60.69	62.72	86.39	91.12	98.21	68.96	76.42	65.25	92.12	94.65	93.49	68.59	69.62	70.66
102630091	97.95	128.63	111.3	56.29	46.59	57.55	99.35	97.55	93.26	64.02	57.62	59.58	86.02	82.86	79.77	58.86	57.93	53.62	94.88	95.37	92.03	67.13	56.81	60.49
102626581	13.46	23.63	16.3	37.13	35.35	30.07	9.43	10.3	9.13	163.17	200.7	170.64	6.75	9.23	7.71	129.77	167.36	122.08	7.39	8.25	7.73	259.71	146.85	261.86
102613067	74.53	44.21	61.8	85	84.86	99.08	89.48	73.82	86.55	58.41	74.22	64.24	67.37	67.77	78.53	79.01	96.83	104	71.64	69	69.46	90.2	80.51	82.2
102613606	101.68	107.18	108.32	57.88	60.65	52.17	89.9	100.01	99.54	64.31	49.22	49.01	105.82	89.89	89.6	57.58	52.83	54.26	100.78	101.25	103.86	53.51	53.11	49.69
102577948	69.35	88.94	77.73	113.58	97.61	89.48	65.35	62.51	59.19	64.5	92.11	80.48	68.24	76.92	70.53	97.89	144.38	77.45	38.97	47.46	45.58	106	45.26	71.73
102606697	100.49	86.45	105.9	60.13	59.81	62.96	100.06	97.7	93.67	57.64	57.76	58.31	84.1	83.15	93.93	63.23	66.54	58.95	97.9	93.09	103.14	57.05	53	55.96
102626165	69.01	69.26	67.28	86.11	92.86	91.93	67.45	70.91	66.58	90.62	85.85	88.09	67.53	65.66	72.8	96.47	84.45	86.91	59.53	65.04	60.12	78.69	85.45	82.3
102614785	82.8	93.03	85.6	91.68	101.86	74.89	93.64	90.36	87.81	39.01	46.07	53.62	92.56	100.65	115.25	59.95	57.19	44.55	81.28	89.37	86.44	45.37	91.18	45.82
102630327	60.54	55.21	57.76	106.36	129.64	110.52	65.7	56.88	57.67	95.62	82.9	85.33	60.14	60.02	59.33	105.98	91.99	89.8	57.75	56.84	51.62	83.69	83.49	84.83
102626301	100.02	80.21	94.89	22.45	18.12	26.98	95.04	92.42	90.56	58.67	101.91	88.92	81.17	85.2	72.55	36.24	50	41.07	109.25	100.49	109.58	51.66	129.86	111.2
102630892	95.84	106.02	100.4	65.45	61.51	70.05	79.35	87.11	84.82	79.04	54.56	58.78	86.06	85.03	82.44	68.71	62.32	78.05	85.76	97.13	89.6	55.37	59.55	55.36
102628731	60.22	53.14	60.52	96.43	98.11	112.4	64.92	59.44	57.97	99.7	90	92.94	55.6	59.82	61.51	91.92	92.33	100.47	56.54	54.66	57.14	92	90.91	89.02
[truncated: 15,098 more rows]
