# Supplementary material for: Red light-transmittance bagging promotes carotenoid accumulation of grapefruit during ripening
Source: Commun Biol. 2022 Apr 4;5:303. doi: 10.1038/s42003-022-03270-7 (PMC8980019; doi:10.1038/s42003-022-03270-7)
Supplement: Supplementary file 8 — Supplementary Data 5 [file 42003_2022_3270_MOESM8_ESM.xlsx]

## Sheet: Sheet1
Supplementary Data 5
Expression data of structural genes and transcriptional factors correlated with carotenoid metabolism during grapefruit ripening
Gene ID	CK184	WL184	RL184	BL184	CK220	WL220	RL220	BL220
IPI	89.437	88.453	87.91	88.36	65.29	76.073	76.497	60.2
GGPPS1	0.14	0.137	0.083	0	8.947	6.677	9.687	25.58
GGPPS2	195.147	189.153	209.32	188.803	63.263	65.953	73.23	68.387
PSY	99.717	101.597	101.433	91.773	125.94	107.417	88.247	120.783
PSY2	1.167	1.223	0.83	1.343	0.283	0.29	0.247	0.223
PDS	17.68	18.353	17.56	14.827	22.537	22.13	24.447	19.767
Z-ISO	7.477	6.957	7.807	7.72	12.82	11.15	13.83	11.587
ZDS1	0.497	0.49	0.787	0.153	0.48	0.787	0.393	0.62
ZDS2	12.71	10.56	9.623	11.143	5.927	5.733	7.32	5.063
ZDS3	12.73	13.87	12.82	14.797	6.803	7.69	7.27	6.757
ZDS4	37.4	39.737	39.677	44.55	51.967	63.873	52.163	45.057
ZDS5	17.6	17.21	15.933	17.46	11.79	15.267	12.497	11.95
ZDS6	5.643	6.073	5.007	5.493	3.8	4.987	5.62	3.52
ZDS7	48.69	49.633	51.977	51.047	55.907	69.373	61.627	56.903
CRTISO1	3.463	3.387	3.303	3.247	4.523	5.47	4.62	3.24
CRTISO2	7.313	8.117	7.603	7.29	17.927	19.957	16.31	17.807
CRTISO3	15.763	16.29	17.457	16.68	16.667	18.733	19.817	17.35
LCYB	5.933	5.44	7.017	6.683	6.593	6.283	5.413	4.49
LCYE	5.04	4.55	4.113	4.367	4.15	4.35	4.147	3.82
CYP97A	34.893	31.46	27.427	32.513	13.693	14.543	18.37	13.233
CYP97C1	10.467	10.54	10.49	10.667	13.013	13.89	13.843	13.25
CYP97C2	3.11	2.933	2.797	2.543	4.74	6.727	6.2	4.883
CHYB	262.327	323.43	337.307	232.31	757.26	648.13	694.387	700.75
ZEP1	0.49	0.727	0.463	0.38	0	0	0	0
ZEP2	4.57	3.657	4.283	7.12	2.65	3.067	1.44	2.17
ZEP3	22.983	24.397	21.767	20.323	26.563	21.76	23.733	22.127
ZEP4	2.923	3.297	4.513	3.413	3.883	3.45	4.2	4.18
ZEP5	12.717	15.4	14.4	7.53	79.883	55.823	64.45	52.15
ZEP6	1.05	1.34	2.48	1.207	4.003	5.24	4.717	4.423
ZEP7	0.863	0.657	0.493	0.973	0	0	0.02	0
NXS	53.57	42.923	37.877	46.167	96.15	107.437	101.37	100.907
VDE1	1.85	2.337	2.343	1.903	3.787	4.003	3.753	3.26
VDE2	2.083	1.777	1.783	1.423	4.52	5.413	5.28	3.817
CCS	19.41	25.37	22.413	21.623	71.827	60.687	68.947	77.537
CCD1-1	85.233	89.987	93.447	84.697	216.757	178.8	191.173	186.937
CCD1-2	4.7	4.11	4.693	7.15	0.937	2.26	0.99	0.863
CCD4-1	2.19	1.027	1.317	2.023	2.057	2.75	7.92	2.873
CCD4-2	43.993	35.667	42.083	52.727	34.92	41.81	47.49	29.527
NCED1	2.437	2.173	2.887	3.133	10.77	7.27	8.693	8.43
NCED2	70.65	61.387	42.243	60.083	110.03	35.227	97	40.683
NCED3	13.587	9.5	14.63	10.7	42.947	7.42	20.557	8.267
Gene ID	CK184	WL184	RL184	BL184	CK220	WL220	RL220	BL220
ERF1B-like	9.99	23.36	20.37	12.16	7.1	0.54	1.92	9.25
ERF12	10.91	10.46	10.22	9.08	1.32	4.39	3.6	7.26
ERF023	21.17	15.1	10.79	20.77	1.4	3.44	0.39	1
ERF053	20.19	12.59	18.27	13.68	4.84	9.92	12.17	5.89
ERF062	3.27	1.39	1.77	2.68	1.09	1.65	0.48	0.38
ERF105	152.26	58.05	53.26	40.76	103.17	259.02	210.76	184.54
CRF4	15.55	12.99	11.52	13.69	4.11	9.64	10.27	15.09
NAC2-like	75.81	65.5	98.55	57.14	12.85	59.03	30.19	66.69
NAC21/22	0.19	0.3	0.83	0.49	1.55	7.11	6.47	4.73
NAC71-like	17.17	6.52	7.26	3.77	23.13	40.56	52.49	20.51
NAC72	233.28	394.15	400.16	248.5	63.12	27.15	32.03	102.94
NAC83-like	0.64	1.36	2.27	1.16	3.94	14.18	5.99	11.01
NAC87-like	17.17	22.08	18.93	21.33	3.75	19.65	14.47	12.41
WRKY24-like	85.83	116.59	132.57	98.35	10.32	46.73	30.29	61.86
WRKY50	15.58	14.58	11.1	12.51	0.64	7.22	2.25	3.96
WRKY65	11.1	13.48	16.19	18.37	1.86	4.34	4.67	3.42
WRKY70	4.11	5.54	10.45	4.9	0.68	5.98	0.61	1.61
bHLH	0.77	1.07	1.86	1.29	5.74	8.09	6.72	5.52
bHLH48	12.95	12.6	12.72	16.46	8.63	13.04	20.32	8.32
bHLH61-like	4.39	4.45	3.24	3.93	8.62	3.47	4.23	8.49
bHLH128	32.17	34.73	31.98	33.6	4.75	2.53	2.28	7.57
ICE1-like	16.44	14.62	15.32	15.91	15.8	3.59	7.37	11.3
SBP6	1.78	1.61	2.37	3.5	0.29	0.39	0.65	0.25
SBP-like7	3.75	5.14	5.63	4.05	1.03	1.17	0.44	0.79
SBP13	2.6	2.97	3.97	3.08	1.18	2.19	0.47	1.44
AGL11	0.69	1.17	15.99	4	0.93	4.57	30.39	16.85
AGL61	10.7	7.17	3.99	6.61	3.1	5.94	3.89	6.08
LOB18	0.27	0.59	0.91	0.51	3.86	3.79	5.53	4.69
LOB38-like	89.47	100.64	62.61	72.89	10.67	2.15	4.05	16.53
YY1-like	0	1.69	0.3	0.13	2.82	4.26	7.04	1.86
WIP2	9.25	8.39	4.55	7.6	1.49	1.11	1.71	1.07
ZNF	15.63	17.59	14.72	15.46	3.01	1.36	1.5	4.59
MYB	0.5	1.1	1.56	0.43	30.64	36.45	26.92	28.36
MYB-like	4.83	3.72	1.72	3.98	0.04	0.24	0.04	0.05
bZIP4-like	57.01	41.15	31.83	16.51	650.41	481.76	326.24	547.18
ATHB-13	25.57	18.53	11.09	21.02	1.06	1.99	2.14	1.25
ATHB-52	2.71	3.74	3.71	3.01	1.85	2.45	0.97	1.53
HSP83-like	8.37	14.96	20.3	24.65	27.36	13.44	19.21	15.61
HSP	11.04	21.28	24.51	15.08	135.46	74.81	107.3	95.93
ARR12	3.65	4.73	7.76	4.76	2.08	1.85	2.35	2.51
HHO5	2.74	2.1	1.83	2.73	1.86	0.78	0.78	2
GAI	15	11.75	12.93	18.09	0.87	1.67	2.13	1.35
Dof	15.31	24.1	34.9	24.11	2.23	2.99	2.2	2.1
