# Supplementary material for: Red light-transmittance bagging promotes carotenoid accumulation of grapefruit during ripening
Source: Commun Biol. 2022 Apr 4;5:303. doi: 10.1038/s42003-022-03270-7 (PMC8980019; doi:10.1038/s42003-022-03270-7)
Supplement: Supplementary file 9 — Supplementary Data 6 [file 42003_2022_3270_MOESM9_ESM.xlsx]

## Sheet: Sheet1
Supplementary Data 6
Expression data of differentially expressed transcription factors in response to RL during grapefruit ripening (from 184 DAB to 220 DAB)
Gene ID	Module	Gene name	Other ID	CK184	WL184	RL184	BL184	log2 (RL184/CK184)
102626255	blue	ERF105	Cs9g13610	152.26	58.05	53.26	40.76	-1.49
102610593	blue	NAC21	Cs5g29650	0.19	0.3	0.83	0.49	2.12
102622179	blue	NAC71-like	Cs7g22450	17.17	6.52	7.26	3.77	-1.22
102608473	blue	NAC83-like	Cs2g13920	0.64	1.36	2.27	1.16	1.84
102620453	blue	AGL11	Cs5g17820	0.69	1.17	15.99	4	4.52
102627398	blue	bHLH	Cs8g15600	0.77	1.07	1.86	1.29	1.29
102620659	blue	MYB	Cs7g31610	0.5	1.1	1.56	0.43	1.68
102613539	blue	YY1-like	orange1.t03888	0	1.69	0.3	0.13	4.61
102621531	blue	LOB18	orange1.1t00246	0.27	0.59	0.91	0.51	1.81
102616579	blue	HSP83-like	Cs5g03150	8.37	14.96	20.3	24.65	1.3
102625888	blue	HSP	orange1.1t04875	11.04	21.28	24.51	15.08	1.17
Gene ID	Module	Gene name	Other ID	CK184	WL184	RL184	BL184	log2 (RL184/CK184)
102618338	turquoise	ERF1B-like	Cs5g29870	9.99	23.36	20.37	12.16	1.05
107178184	turquoise	AGL61	Cs8g09620	10.7	7.17	3.99	6.61	-1.4
102630555	turquoise	WRKY70	Cs6g10120	4.11	5.54	10.45	4.9	1.38
102624968	turquoise	WIP2	orange1.1t03383	9.25	8.39	4.55	7.6	-1
102629193	turquoise	ATHB-13	Cs7g04110	25.57	18.53	11.09	21.02	-1.18
102612184	turquoise	C2C2-Dof	Cs7g03670	15.31	24.1	34.9	24.11	1.22
102607614	turquoise	ARR12	Cs3g02020	3.65	4.73	7.76	4.76	1.12
102621683	turquoise	MYB-like	Cs5g29280	4.83	3.72	1.72	3.98	-1.47
Gene ID	Module	Gene name	Other ID	CK220	WL220	RL220	BL220	log2 (RL220/CK220)
102610593	blue	NAC21	Cs5g29650	1.55	7.11	6.47	4.73	1.92
102622179	blue	NAC71-like	Cs7g22450	23.13	40.56	52.49	20.51	1.07
102620453	blue	AGL11	Cs5g17820	0.93	4.57	30.39	16.85	4.9
102626083	blue	bHLH61-like	Cs3g16770	8.62	3.47	4.23	8.49	-1.13
102609272	blue	bZIP4-like	Cs3g16310	650.41	481.76	326.24	547.18	-1.12
102613539	blue	YY1-like	orange1.1t03888	2.82	4.26	7.04	1.86	1.22
Gene ID	Module	Gene name	Other ID	CK220	WL220	RL220	BL220	log2 (RL220/CK220)
102618338	turquoise	ERF1B-like	Cs5g29870	7.1	0.54	1.92	9.25	-2.01
102615180	turquoise	ERF12	Cs2g05640	1.32	4.39	3.6	7.26	1.34
102628492	turquoise	ERF023	orange1.1t00506	1.4	3.44	0.39	1	-2.03
102617350	turquoise	ERF053	orange1.1t00851	4.84	9.92	12.17	5.89	1.22
102625042	turquoise	ERF062	orange1.1t02436	1.09	1.65	0.48	0.38	-1.29
102614115	turquoise	CRF4	Cs9g18490	4.11	9.64	10.27	15.09	1.22
102612201	turquoise	NAC72	Cs1g06760	63.12	27.15	32.03	102.94	-1.08
102614575	turquoise	NAC2-like	Cs1g08440	12.85	59.03	30.19	66.69	1.12
102629183	turquoise	NAC87-like	Cs5g26150	3.75	19.65	14.47	12.41	1.84
102607220	turquoise	WRKY65	orange1.1t01686	1.86	4.34	4.67	3.42	1.21
102621617	turquoise	WRKY24-like	Cs2g09020	10.32	46.73	30.29	61.86	1.45
102631232	turquoise	WRKY50	Cs4g05760	0.64	7.22	2.25	3.96	1.68
102609347	turquoise	bHLH48	Cs9g13980	8.63	13.04	20.32	8.32	1.13
102626603	turquoise	bHLH128	Cs5g24590	4.75	2.53	2.28	7.57	-1.18
102630264	turquoise	ICE1-like	Cs7g19780	15.8	3.59	7.37	11.3	-1.2
102609891	turquoise	SBP13	Cs1g07620	1.18	2.19	0.47	1.44	-1.43
102619324	turquoise	SBP6	Cs7g11770	0.29	0.39	0.65	0.25	1.06
102628358	turquoise	SBP-like7	Cs1g03640	1.03	1.17	0.44	0.79	-1.34
102608614	turquoise	GAI	Cs4g_pb020020	0.87	1.67	2.13	1.35	1.19
102614987	turquoise	ZNF	Cs2g14170	3.01	1.36	1.5	4.59	-1.09
102610013	turquoise	HHO5	Cs1g23040	1.86	0.78	0.78	2	-1.37
102610110	turquoise	LOB38-like	Cs8g04300	10.67	2.15	4.05	16.53	-1.52
102618646	turquoise	ATHB-52	Cs1g08030	1.85	2.45	0.97	1.53	-1.05
Note: CK: control group; WL: white light treatment; RL: red light treatment; BL: blue light treatment; 184 and 220 represents 184, 220 days after blossom, respectively. The DEGs shared by 184 DAB and 220 DAB are shown in bold.
