# Supplementary material for: Red light-transmittance bagging promotes carotenoid accumulation of grapefruit during ripening
Source: Commun Biol. 2022 Apr 4;5:303. doi: 10.1038/s42003-022-03270-7 (PMC8980019; doi:10.1038/s42003-022-03270-7)
Supplement: Supplementary file 10 — Supplementary Data 7 [file 42003_2022_3270_MOESM10_ESM.xlsx]

## Sheet: Sheet1
Supplementary Data 7
The co-expression relationship of TFs and structural genes related to carotenoid metabolism in ‘blue’ module and ‘turquoise’ module
blue Module	fromNode	toNode	weight	Turquoise Module	fromNode	toNode	weight
	MADS	bZIP4-like	0.433506		NAC72	GGPPS2	0.568702
	MADS	CCD1-1	0.505671		NAC72	LOB38-like	0.390084
	MADS	NXS	0.378474		NAC72	CYP97A	0.487113
	MADS	HSP	0.425506		NAC72	bHLH128	0.461269
	MADS	CCS	0.439355		NAC72	Dof	0.407409
	MADS	ZEP5	0.344724		NAC72	ERF1B-like	0.30515
	MADS	HY5	0.507384		NAC72	ZDS3	0.335067
	MADS	MYB	0.466384		NAC72	ATHB-13	0.401281
	MADS	CRTISO2	0.383118		NAC72	ERF023	0.301979
	MADS	Z-ISO	0.365365		NAC72	WRKY65	0.320086
	MADS	NCED1	0.35478		NAC72	GAI	0.485374
	MADS	bHLH	0.353641		NAC72	WIP2	0.337596
	MADS	VDE2	0.359735		NAC72	SBP-like7	0.424528
	MADS	LOB18	0.319114		NAC72	MYB-like	0.352959
	bZIP4-like	CCD1-1	0.500588		NAC72	SBP6	0.388061
	bZIP4-like	ERF105	0.304865		GGPPS2	IPI	0.447553
	bZIP4-like	PSY	0.358277		GGPPS2	WRKY24-like	0.543205
	bZIP4-like	NXS	0.412521		GGPPS2	NAC2-like	0.492569
	bZIP4-like	HSP	0.423405		GGPPS2	WRKY20	0.518133
	bZIP4-like	ZDS4	0.334955		GGPPS2	LOB38-like	0.54988
	bZIP4-like	CCS	0.45481		GGPPS2	CYP97A	0.537571
	bZIP4-like	ZEP5	0.407266		GGPPS2	bHLH128	0.552027
	bZIP4-like	HY5	0.526435		GGPPS2	NAC87-like	0.426193
	bZIP4-like	NAC71-like	0.324236		GGPPS2	ZDS5	0.477595
	bZIP4-like	PDS	0.340156		GGPPS2	Dof	0.570503
	bZIP4-like	MYB	0.489102		GGPPS2	ICE1-like	0.462746
	bZIP4-like	CRTISO2	0.4103		GGPPS2	ERF053	0.501927
	bZIP4-like	CYP97C1	0.368451		GGPPS2	CRF4	0.405049
	bZIP4-like	Z-ISO	0.390603		GGPPS2	ERF1B-like	0.51742
	bZIP4-like	GGPPS1	0.414522		GGPPS2	ZDS3	0.539236
	bZIP4-like	NCED1	0.415873		GGPPS2	ATHB-13	0.53217
	bZIP4-like	bHLH61-like	0.357147		GGPPS2	ERF023	0.536432
	bZIP4-like	NAC83	0.400739		GGPPS2	ZNF	0.536219
	bZIP4-like	CYP97C2	0.358915		GGPPS2	WRKY65	0.521882
	bZIP4-like	bHLH	0.392811		GGPPS2	ZDS2	0.502255
	bZIP4-like	VDE2	0.388163		GGPPS2	WRKY50	0.500115
	bZIP4-like	ZEP6	0.377172		GGPPS2	GAI	0.554257
	bZIP4-like	VDE1	0.393376		GGPPS2	ERF12	0.525283
	bZIP4-like	NAC21/22	0.302043		GGPPS2	AGL61	0.403118
	bZIP4-like	LOB18	0.398344		GGPPS2	WIP2	0.523189
	bZIP4-like	YY1-like	0.352772		GGPPS2	WRKY70	0.474166
	CCD1-1	ERF105	0.342307		GGPPS2	SBP3	0.507676
	CCD1-1	PSY	0.348349		GGPPS2	ARR12	0.561119
	CCD1-1	NXS	0.474506		GGPPS2	ZEP2	0.517003
	CCD1-1	HSP	0.509452		GGPPS2	CCD1-2	0.51617
	CCD1-1	ZDS7	0.374678		GGPPS2	SBP-like7	0.574498
	CCD1-1	ZDS4	0.404018		GGPPS2	ATHB-52	0.553468
	CCD1-1	CCS	0.501344		GGPPS2	SBP13	0.539646
	CCD1-1	ZEP5	0.484977		GGPPS2	HHO5	0.490034
	CCD1-1	HY5	0.524763		GGPPS2	MYB-like	0.52816
	CCD1-1	NAC71-like	0.409415		GGPPS2	ERF062	0.4468
	CCD1-1	PDS	0.43835		GGPPS2	SBP6	0.542503
	CCD1-1	MYB	0.484603		IPI	LOB38-like	0.310851
	CCD1-1	CRTISO2	0.474132		IPI	CYP97A	0.427385
	CCD1-1	CYP97C1	0.462426		IPI	bHLH128	0.399738
	CCD1-1	Z-ISO	0.496097		IPI	ATHB-13	0.32897
	CCD1-1	GGPPS1	0.443893		IPI	WRKY65	0.326072
	CCD1-1	NCED1	0.514626		IPI	GAI	0.394338
	CCD1-1	bHLH61-like	0.375421		IPI	SBP6	0.317303
	CCD1-1	NAC83	0.448758		WRKY24-like	LOB38-like	0.370771
	CCD1-1	CYP97C2	0.433785		WRKY24-like	CYP97A	0.455602
	CCD1-1	bHLH	0.473845		WRKY24-like	bHLH128	0.460913
	CCD1-1	VDE2	0.464999		WRKY24-like	Dof	0.364583
	CCD1-1	ZEP6	0.467647		WRKY24-like	ZDS3	0.311152
	CCD1-1	VDE1	0.477196		WRKY24-like	ATHB-13	0.365973
	CCD1-1	NAC21/22	0.371877		WRKY24-like	ZNF	0.300416
	CCD1-1	LOB18	0.496787		WRKY24-like	WRKY65	0.338943
	CCD1-1	YY1-like	0.429707		WRKY24-like	GAI	0.460833
	ERF105	NXS	0.350053		WRKY24-like	WIP2	0.308165
	ERF105	CCS	0.343227		WRKY24-like	SBP-like7	0.391242
	ERF105	HY5	0.42036		WRKY24-like	MYB-like	0.318775
	ERF105	MYB	0.381039		WRKY24-like	SBP6	0.366687
	ERF105	CRTISO2	0.323862		NAC2-like	LOB38-like	0.347589
	ERF105	CYP97C2	0.308011		NAC2-like	CYP97A	0.411332
	ERF105	bHLH	0.336301		NAC2-like	bHLH128	0.418559
	ERF105	VDE2	0.342014		NAC2-like	Dof	0.319103
	NXS	HSP	0.398556		NAC2-like	ATHB-13	0.34236
	NXS	ZDS7	0.398911		NAC2-like	GAI	0.416452
	NXS	ZDS4	0.399965		NAC2-like	SBP-like7	0.353404
	NXS	CCS	0.420451		NAC2-like	SBP6	0.313448
	NXS	ZEP5	0.397954		WRKY20	LOB38-like	0.398937
	NXS	HY5	0.51095		WRKY20	CYP97A	0.511351
	NXS	NAC71-like	0.401721		WRKY20	bHLH128	0.446002
	NXS	PDS	0.400007		WRKY20	Dof	0.316072
	NXS	CRTISO3	0.302646		WRKY20	ZDS3	0.311357
	NXS	MYB	0.462251		WRKY20	ATHB-13	0.449384
	NXS	CRTISO2	0.427124		WRKY20	ERF023	0.334139
	NXS	CYP97C1	0.427063		WRKY20	GAI	0.486313
	NXS	Z-ISO	0.416638		WRKY20	WIP2	0.382659
	NXS	GGPPS1	0.363608		WRKY20	SBP-like7	0.34063
	NXS	NCED1	0.406878		WRKY20	MYB-like	0.395441
	NXS	NAC83	0.374852		WRKY20	SBP6	0.350924
	NXS	CYP97C2	0.423305		LOB38-like	CYP97A	0.533721
	NXS	bHLH	0.422406		LOB38-like	bHLH128	0.456202
	NXS	VDE2	0.430033		LOB38-like	ZDS5	0.338597
	NXS	ZEP6	0.388427		LOB38-like	Dof	0.377864
	NXS	VDE1	0.411096		LOB38-like	ICE1-like	0.346354
	NXS	NAC21/22	0.394981		LOB38-like	ERF053	0.346543
	NXS	LOB18	0.41546		LOB38-like	CRF4	0.328551
	NXS	YY1-like	0.397581		LOB38-like	ERF1B-like	0.369179
	ZDS7	CCS	0.3391		LOB38-like	ZDS3	0.375684
	ZDS7	HY5	0.426358		LOB38-like	ATHB-13	0.468272
	ZDS7	MYB	0.38059		LOB38-like	ERF023	0.393772
	ZDS7	CRTISO2	0.341319		LOB38-like	ZNF	0.39105
	ZDS7	Z-ISO	0.325936		LOB38-like	WRKY65	0.346397
	ZDS7	CYP97C2	0.342273		LOB38-like	ZDS2	0.365911
	ZDS7	bHLH	0.363919		LOB38-like	WRKY50	0.372981
	ZDS7	VDE2	0.39523		LOB38-like	GAI	0.508553
	ZDS4	CCS	0.372122		LOB38-like	ERF12	0.379848
	ZDS4	HY5	0.468334		LOB38-like	AGL61	0.347204
	ZDS4	MYB	0.4264		LOB38-like	WIP2	0.398092
	ZDS4	CRTISO2	0.368333		LOB38-like	WRKY70	0.305241
	ZDS4	Z-ISO	0.345575		LOB38-like	SBP3	0.371874
	ZDS4	CYP97C2	0.347692		LOB38-like	ARR12	0.356292
	ZDS4	bHLH	0.379461		LOB38-like	ZEP2	0.356875
	ZDS4	VDE2	0.41071		LOB38-like	CCD1-2	0.351363
	CCS	ZEP5	0.426684		LOB38-like	SBP-like7	0.389836
	CCS	HY5	0.524652		LOB38-like	ATHB-52	0.380936
	CCS	NAC71-like	0.365378		LOB38-like	SBP13	0.352963
	CCS	PDS	0.373506		LOB38-like	HHO5	0.377674
	CCS	MYB	0.479337		LOB38-like	MYB-like	0.414795
	CCS	CRTISO2	0.422354		LOB38-like	ERF062	0.332728
	CCS	CYP97C1	0.411665		LOB38-like	SBP6	0.37569
	CCS	Z-ISO	0.438151		CYP97A	bHLH128	0.512317
	CCS	GGPPS1	0.445623		CYP97A	NAC87-like	0.400877
	CCS	NCED1	0.448178		CYP97A	ZDS5	0.489268
	CCS	bHLH61-like	0.354411		CYP97A	Dof	0.520107
	CCS	NAC83	0.429952		CYP97A	ICE1-like	0.404587
	CCS	CYP97C2	0.398963		CYP97A	ERF053	0.490164
	CCS	bHLH	0.434985		CYP97A	CRF4	0.40235
	CCS	VDE2	0.409349		CYP97A	ERF1B-like	0.422079
	CCS	ZEP6	0.405805		CYP97A	ZDS3	0.534162
	CCS	VDE1	0.422038		CYP97A	ATHB-13	0.561539
	CCS	NAC21/22	0.335492		CYP97A	ERF023	0.544518
	CCS	LOB18	0.449475		CYP97A	ZNF	0.487265
	CCS	YY1-like	0.372851		CYP97A	WRKY65	0.46985
	ZEP5	HY5	0.516144		CYP97A	ZDS2	0.509825
	ZEP5	PDS	0.313712		CYP97A	WRKY50	0.4773
	ZEP5	MYB	0.4795		CYP97A	GAI	0.541464
	ZEP5	CRTISO2	0.401614		CYP97A	ERF12	0.475849
	ZEP5	CYP97C1	0.306835		CYP97A	AGL61	0.469451
	ZEP5	Z-ISO	0.381411		CYP97A	WIP2	0.556163
	ZEP5	GGPPS1	0.320469		CYP97A	WRKY70	0.390257
	ZEP5	NCED1	0.341758		CYP97A	SBP3	0.487627
	ZEP5	NAC83	0.312703		CYP97A	ARR12	0.478405
	ZEP5	CYP97C2	0.300486		CYP97A	ZEP2	0.498671
	ZEP5	bHLH	0.352035		CYP97A	CCD1-2	0.491471
	ZEP5	VDE2	0.399732		CYP97A	SBP-like7	0.514426
	ZEP5	ZEP6	0.324293		CYP97A	ATHB-52	0.48003
	ZEP5	VDE1	0.332923		CYP97A	SBP13	0.46028
	ZEP5	LOB18	0.32146		CYP97A	HHO5	0.497376
	ZEP5	YY1-like	0.325587		CYP97A	MYB-like	0.560906
	HY5	NAC71-like	0.474041		CYP97A	ERF062	0.478386
	HY5	PDS	0.477278		CYP97A	SBP6	0.521078
	HY5	CRTISO3	0.332867		NAC87-like	ATHB-13	0.324592
	HY5	MYB	0.528663		NAC87-like	WRKY65	0.323221
	HY5	CRTISO2	0.52163		NAC87-like	GAI	0.389905
	HY5	CYP97C1	0.496718		NAC87-like	SBP6	0.318388
	HY5	Z-ISO	0.511832		ZDS5	Dof	0.309172
	HY5	GGPPS1	0.490169		ZDS5	ZDS3	0.318561
	HY5	NCED1	0.515182		ZDS5	ATHB-13	0.40787
	HY5	bHLH61-like	0.352333		ZDS5	WRKY65	0.301359
	HY5	NAC83	0.490011		ZDS5	GAI	0.452828
	HY5	CYP97C2	0.494212		ZDS5	WIP2	0.347407
	HY5	bHLH	0.514738		ZDS5	SBP-like7	0.317076
	HY5	VDE2	0.512712		ZDS5	MYB-like	0.358743
	HY5	ZEP6	0.478349		ZDS5	SBP6	0.362306
	HY5	VDE1	0.519759		Dof	ERF053	0.321343
	HY5	NAC21/22	0.419209		Dof	ERF1B-like	0.386693
	HY5	LOB18	0.510222		Dof	ZDS3	0.381534
	HY5	YY1-like	0.486597		Dof	ATHB-13	0.446868
	NAC71-like	MYB	0.422372		Dof	ERF023	0.357375
	NAC71-like	CRTISO2	0.364519		Dof	ZNF	0.329562
	NAC71-like	Z-ISO	0.345234		Dof	WRKY65	0.345411
	NAC71-like	CYP97C2	0.335706		Dof	ZDS2	0.307171
	NAC71-like	bHLH	0.366846		Dof	GAI	0.530016
	NAC71-like	VDE2	0.41394		Dof	ERF12	0.317869
	CRTISO3	bHLH	0.311554		Dof	WIP2	0.367678
	CRTISO3	VDE2	0.304284		Dof	WRKY70	0.334301
	MYB	CRTISO2	0.483675		Dof	SBP3	0.3152
	MYB	CYP97C1	0.445234		Dof	ARR12	0.436912
	MYB	Z-ISO	0.459944		Dof	ZEP2	0.339067
	MYB	GGPPS1	0.465871		Dof	CCD1-2	0.33019
	MYB	NCED1	0.465498		Dof	SBP-like7	0.424722
	MYB	bHLH61-like	0.334827		Dof	ATHB-52	0.414299
	MYB	NAC83	0.454886		Dof	SBP13	0.385247
	MYB	CYP97C2	0.447897		Dof	HHO5	0.321798
	MYB	bHLH	0.464652		Dof	MYB-like	0.397133
	MYB	VDE2	0.465314		Dof	SBP6	0.438849
	MYB	ZEP6	0.440401		ICE1-like	ATHB-13	0.329079
	MYB	VDE1	0.474238		ICE1-like	ZNF	0.302852
	MYB	NAC21/22	0.386375		ICE1-like	GAI	0.400845
	MYB	LOB18	0.459801		ICE1-like	SBP-like7	0.308407
	MYB	YY1-like	0.442397		ICE1-like	SBP6	0.300012
	CRTISO2	CYP97C1	0.38401		ERF053	ZDS3	0.307383
	CRTISO2	Z-ISO	0.380363		ERF053	ATHB-13	0.41014
	CRTISO2	GGPPS1	0.369453		ERF053	ERF023	0.30378
	CRTISO2	NCED1	0.382191		ERF053	GAI	0.46503
	CRTISO2	NAC83	0.378859		ERF053	WIP2	0.347509
	CRTISO2	CYP97C2	0.386848		ERF053	SBP-like7	0.334662
	CRTISO2	bHLH	0.388346		ERF053	MYB-like	0.356918
	CRTISO2	VDE2	0.415332		ERF053	SBP6	0.362072
	CRTISO2	ZEP6	0.368911		CRF4	ATHB-13	0.369281
	CRTISO2	VDE1	0.402624		CRF4	GAI	0.39032
	CRTISO2	NAC21/22	0.350302		CRF4	WIP2	0.313424
	CRTISO2	LOB18	0.377717		CRF4	MYB-like	0.32778
	CRTISO2	YY1-like	0.386653		ERF1B-like	ATHB-13	0.355117
	CYP97C1	Z-ISO	0.375646		ERF1B-like	GAI	0.42707
	CYP97C1	NCED1	0.311626		ERF1B-like	WIP2	0.3028
	CYP97C1	CYP97C2	0.326202		ERF1B-like	SBP-like7	0.405557
	CYP97C1	bHLH	0.386093		ERF1B-like	MYB-like	0.316484
	CYP97C1	VDE2	0.415541		ERF1B-like	SBP6	0.33638
	CYP97C1	LOB18	0.323471		ZDS3	ATHB-13	0.455715
	Z-ISO	GGPPS1	0.340685		ZDS3	ERF023	0.333797
	Z-ISO	NCED1	0.397016		ZDS3	ZNF	0.311362
	Z-ISO	NAC83	0.332182		ZDS3	WRKY65	0.313629
	Z-ISO	CYP97C2	0.359389		ZDS3	ZDS2	0.317448
	Z-ISO	bHLH	0.382118		ZDS3	GAI	0.510236
	Z-ISO	VDE2	0.405718		ZDS3	ERF12	0.300457
	Z-ISO	ZEP6	0.371756		ZDS3	WIP2	0.380891
	Z-ISO	VDE1	0.371169		ZDS3	SBP3	0.305116
	Z-ISO	NAC21/22	0.317773		ZDS3	ARR12	0.344926
	Z-ISO	LOB18	0.394949		ZDS3	ZEP2	0.318784
	Z-ISO	YY1-like	0.350522		ZDS3	CCD1-2	0.319655
	GGPPS1	NCED1	0.308178		ZDS3	SBP-like7	0.377918
	GGPPS1	bHLH	0.361704		ZDS3	ATHB-52	0.330002
	GGPPS1	VDE2	0.344108		ZDS3	SBP13	0.315544
	GGPPS1	LOB18	0.312631		ZDS3	HHO5	0.307837
	NCED1	NAC83	0.307708		ZDS3	MYB-like	0.403463
	NCED1	bHLH	0.375384		ZDS3	SBP6	0.413057
	NCED1	VDE2	0.38563		ATHB-13	ERF023	0.50771
	NCED1	ZEP6	0.333159		ATHB-13	ZNF	0.399806
	NCED1	VDE1	0.320064		ATHB-13	WRKY65	0.380048
	NCED1	LOB18	0.347274		ATHB-13	ZDS2	0.423927
	NAC83	bHLH	0.350884		ATHB-13	WRKY50	0.405049
	NAC83	VDE2	0.345115		ATHB-13	GAI	0.539691
	NAC83	LOB18	0.308636		ATHB-13	ERF12	0.392828
	CYP97C2	bHLH	0.392143		ATHB-13	AGL61	0.478874
	CYP97C2	VDE2	0.422138		ATHB-13	WIP2	0.515839
	CYP97C2	VDE1	0.314727		ATHB-13	WRKY70	0.31744
	CYP97C2	NAC21/22	0.320535		ATHB-13	SBP3	0.409168
	CYP97C2	LOB18	0.308772		ATHB-13	ARR12	0.388778
	CYP97C2	YY1-like	0.314186		ATHB-13	ZEP2	0.43906
	bHLH	VDE2	0.409879		ATHB-13	CCD1-2	0.403257
	bHLH	ZEP6	0.358418		ATHB-13	SBP-like7	0.435813
	bHLH	VDE1	0.385438		ATHB-13	ATHB-52	0.418143
	bHLH	NAC21/22	0.331421		ATHB-13	SBP13	0.386528
	bHLH	LOB18	0.393497		ATHB-13	HHO5	0.462708
	bHLH	YY1-like	0.351303		ATHB-13	MYB-like	0.530352
	VDE2	ZEP6	0.383536		ATHB-13	ERF062	0.45352
	VDE2	VDE1	0.415719		ATHB-13	SBP6	0.447384
	VDE2	NAC21/22	0.385317		ERF023	ZNF	0.306095
	VDE2	LOB18	0.395134		ERF023	ZDS2	0.310542
	VDE2	YY1-like	0.405881		ERF023	WRKY50	0.310618
	ZEP6	LOB18	0.332632		ERF023	GAI	0.546325
	VDE1	LOB18	0.318349		ERF023	ERF12	0.303771
	PDS	MYB	0.42396		ERF023	AGL61	0.340311
	PDS	CRTISO2	0.372363		ERF023	WIP2	0.420856
	PDS	Z-ISO	0.359841		ERF023	SBP3	0.309998
	PDS	CYP97C2	0.309969		ERF023	ZEP2	0.342469
	PDS	bHLH	0.349394		ERF023	CCD1-2	0.311418
	PDS	VDE2	0.407045		ERF023	SBP-like7	0.360879
					ERF023	ATHB-52	0.318975
					ERF023	SBP13	0.303708
					ERF023	HHO5	0.339071
					ERF023	MYB-like	0.453882
					ERF023	ERF062	0.339948
					ERF023	SBP6	0.402058
					ZNF	WRKY65	0.328093
					ZNF	GAI	0.470612
					ZNF	ERF12	0.305123
					ZNF	WIP2	0.340977
					ZNF	SBP-like7	0.362761
					ZNF	MYB-like	0.347791
					ZNF	SBP6	0.354924
					WRKY65	ZDS2	0.304248
					WRKY65	WRKY50	0.314272
					WRKY65	GAI	0.47906
					WRKY65	ERF12	0.326574
					WRKY65	WIP2	0.315845
					WRKY65	WRKY70	0.33038
					WRKY65	SBP3	0.30777
					WRKY65	ARR12	0.324828
					WRKY65	ZEP2	0.329117
					WRKY65	CCD1-2	0.339549
					WRKY65	SBP-like7	0.357344
					WRKY65	SBP13	0.323386
					WRKY65	MYB-like	0.33048
					WRKY65	SBP6	0.393868
					ZDS2	GAI	0.46904
					ZDS2	WIP2	0.361439
					ZDS2	SBP-like7	0.325262
					ZDS2	MYB-like	0.369838
					ZDS2	SBP6	0.359757
					WRKY50	GAI	0.455681
					WRKY50	WIP2	0.347709
					WRKY50	SBP-like7	0.327228
					WRKY50	MYB-like	0.354994
					WRKY50	SBP6	0.332451
					GAI	ERF12	0.464699
					GAI	AGL61	0.428935
					GAI	WIP2	0.522942
					GAI	WRKY70	0.412043
					GAI	SBP3	0.470355
					GAI	ARR12	0.493011
					GAI	ZEP2	0.519622
					GAI	CCD1-2	0.490713
					GAI	SBP-like7	0.517057
					GAI	ATHB-52	0.493658
					GAI	SBP13	0.489052
					GAI	HHO5	0.487146
					GAI	MYB-like	0.540079
					GAI	ERF062	0.47119
					GAI	SBP6	0.533483
					ERF12	WIP2	0.331294
					ERF12	SBP-like7	0.352766
					ERF12	MYB-like	0.340822
					ERF12	SBP6	0.34541
					AGL61	WIP2	0.406638
					AGL61	MYB-like	0.434402
					WIP2	SBP3	0.34579
					WIP2	ARR12	0.320625
					WIP2	ZEP2	0.359477
					WIP2	CCD1-2	0.332995
					WIP2	SBP-like7	0.363018
					WIP2	ATHB-52	0.348693
					WIP2	SBP13	0.31281
					WIP2	HHO5	0.388242
					WIP2	MYB-like	0.462919
					WIP2	ERF062	0.382917
					WIP2	SBP6	0.383418
					WRKY70	SBP-like7	0.348132
					WRKY70	SBP6	0.342949
					SBP3	SBP-like7	0.335601
					SBP3	MYB-like	0.357629
					SBP3	SBP6	0.357341
					ARR12	SBP-like7	0.42817
					ARR12	MYB-like	0.342553
					ARR12	SBP6	0.42482
					ZEP2	SBP-like7	0.344421
					ZEP2	MYB-like	0.386859
					ZEP2	SBP6	0.406438
					CCD1-2	SBP-like7	0.343194
					CCD1-2	MYB-like	0.349311
					CCD1-2	SBP6	0.394283
					SBP-like7	ATHB-52	0.424211
					SBP-like7	SBP13	0.398613
					SBP-like7	HHO5	0.328137
					SBP-like7	MYB-like	0.384802
					SBP-like7	SBP6	0.41336
					ATHB-52	MYB-like	0.372619
					ATHB-52	SBP6	0.388578
					SBP13	MYB-like	0.338169
					SBP13	SBP6	0.393845
					HHO5	MYB-like	0.414108
					HHO5	SBP6	0.358171
					MYB-like	ERF062	0.408539
					MYB-like	SBP6	0.397861
					ERF062	SBP6	0.347749
					bHLH128	NAC87-like	0.37397
					bHLH128	ZDS5	0.401125
					bHLH128	Dof	0.438442
					bHLH128	ICE1-like	0.428754
					bHLH128	ERF053	0.406016
					bHLH128	CRF4	0.364203
					bHLH128	ERF1B-like	0.42333
					bHLH128	ZDS3	0.43135
					bHLH128	ATHB-13	0.427026
					bHLH128	ERF023	0.427764
					bHLH128	ZNF	0.470134
					bHLH128	WRKY65	0.439943
					bHLH128	ZDS2	0.428653
					bHLH128	WRKY50	0.438977
					bHLH128	GAI	0.498771
					bHLH128	ERF12	0.459777
					bHLH128	AGL61	0.328829
					bHLH128	WIP2	0.41878
					bHLH128	WRKY70	0.390453
					bHLH128	SBP3	0.438323
					bHLH128	ARR12	0.435062
					bHLH128	ZEP2	0.426855
					bHLH128	CCD1-2	0.438094
					bHLH128	SBP-like7	0.45458
					bHLH128	ATHB-52	0.433508
					bHLH128	SBP13	0.431578
					bHLH128	HHO5	0.409284
					bHLH128	MYB-like	0.416155
					bHLH128	ERF062	0.361738
					bHLH128	SBP6	0.425442
