# Supplementary material for: Red light-transmittance bagging promotes carotenoid accumulation of grapefruit during ripening
Source: Commun Biol. 2022 Apr 4;5:303. doi: 10.1038/s42003-022-03270-7 (PMC8980019; doi:10.1038/s42003-022-03270-7)
Supplement: Supplementary file 11 — Supplementary Data 8 [file 42003_2022_3270_MOESM11_ESM.xlsx]

## Sheet: Sheet1
Supplementary Data 8
Gene ID for transcription factors and structural genes in the Supplementary Data 7.
Gene ID	Module	Gene Name	Gene ID	Module	Gene Name	Gene ID	Module	Gene Name
102618338	turquoise	ERF1B-like	102624968	turquoise	WIP2	102618311	turquoise	ZDS5
102615180	turquoise	ERF12	102614987	turquoise	ZNF	102626466		ZDS6
102628492	turquoise	ERF023	102620659	blue	MYB	102577969	blue	ZDS7
102617350	turquoise	ERF053	102621683	turquoise	MYB-like	102627104		CRTISO1
102625042	turquoise	ERF062	102609272	blue	bZIP4-like	102625956	blue	CRTISO2
102626255	blue	ERF105	102629193	turquoise	ATHB-13	102577949	blue	CRTISO3
102614115	turquoise	CRF4	102618646	turquoise	ATHB-52	102578042		LCYB
102614575	turquoise	NAC2-like	102616579	blue	HSP83-like	102578059		LCYE
102610593	blue	NAC21	102625888	blue	HSP	102625870	turquoise	CYP97A
102622179	blue	NAC71-like	102607614	turquoise	ARR12	102620327	blue	CYP97C1
102612201	turquoise	NAC72	102610013	turquoise	HHO5	102626900	blue	CYP97C2
102608473	blue	NAC83-like	102608614	turquoise	GAI	102578021	blue	CHYB
102629183	turquoise	NAC87-like	102612184	turquoise	Dof	112497075		ZEP1
102621617	turquoise	WRKY24-like	102623152	turquoise	WRKY20	102612267	turquoise	ZEP2
102631232	turquoise	WRKY50	102618573	turquoise	SBP3	102577984		ZEP3
102607215	turquoise	WRKY65	102612359	blue	MADS	102622090		ZEP4
102630555	turquoise	WRKY70	102614563	blue	HY5	102621809	blue	ZEP5
102627398	blue	bHLH	102613538	turquoise	NAC2	102622692	blue	ZEP6
102609347	turquoise	bHLH48	102611907	turquoise	NAC56	102619293		ZEP7
102626083	blue	bHLH61-like	102624321	turquoise	IPI	102578061	blue	NXS
102626603	turquoise	bHLH128	102627355	blue	GGPPS1	102577994	blue	VDE1
102630264	turquoise	ICE1-like	102628942	turquoise	GGPPS2	102626038	blue	VDE2
102619324	turquoise	SBP6	102578001	blue	PSY	102625209	blue	CCS
102628358	turquoise	SBP-like7	102628113		PSY2	102616031	blue	CCD1-1
102609891	turquoise	SBP13	102577966	blue	PDS	102615521	turquoise	CCD1-2
102620453	blue	AGL11	102630760	blue	Z-ISO	102621234		CCD4-1
107178184	turquoise	AGL61	107174268		ZDS1	102612995	turquoise	CCD4-2
102621531	blue	LOB18	102628710	turquoise	ZDS2	112496209	blue	NCED1
102610110	turquoise	LOB38-like	102613849	turquoise	ZDS3	102578070		NCED2
102613539	blue	YY1-like	102615387	blue	ZDS4	102578064		NCED3
