# Supplementary material for: Red light-transmittance bagging promotes carotenoid accumulation of grapefruit during ripening
Source: Commun Biol. 2022 Apr 4;5:303. doi: 10.1038/s42003-022-03270-7 (PMC8980019; doi:10.1038/s42003-022-03270-7)
Supplement: Supplementary file 12 — Supplementary Data 9 [file 42003_2022_3270_MOESM12_ESM.xlsx]

## Sheet: Sheet7
Supplementary Data 9
Expression data of 22 important candidate genes involved in the carotenoid metabolism using qRT-PCR and RNA-seq
RNA-seq	Gene name	CK184_1	CK184_2	CK184_3	CK220_1	CK220_2	CK220_3	WL184_1	WL184_2	WL184_3	WL220_1	WL220_2	WL220_3	RL184_1	RL184_2	RL184_3	RL220_1	RL220_2	RL220_3	BL184_1	BL184_2	BL184_3	BL220_1	BL220_2	BL220_3
1	ERF023	11.93	30.4	21.18	2.88	0.46	0.86	14.44	10.39	20.48	4.97	3.11	2.25	9.33	11.08	11.95	0.56	0.26	0.35	15.75	29.69	16.86	0	1.69	1.31
2	ERF062	2.69	3.72	3.39	1.15	1.24	0.88	1.7	1.39	1.09	3.63	0.57	0.75	2.18	1.6	1.53	0.44	0.53	0.48	2.61	2.22	3.22	0.46	0.18	0.5
3	NAC2-like	70.1	88.28	69.04	11.61	18.11	8.82	66.09	63.29	67.13	53.26	58.44	65.4	74.18	129.71	91.76	41.1	25.28	24.2	52.3	60.44	58.69	109.67	42.34	48.05
4	NAC21	0.2	0.28	0.1	0.62	1.3	2.72	0.19	0.33	0.38	16.12	1.75	3.47	0.24	0.25	1.99	2.75	2.21	14.44	0.15	1.01	0.3	1.53	10.08	2.59
5	NAC72	251.17	250.68	197.99	50.64	92.11	46.6	421.41	328.14	432.91	32.72	26.71	22.01	391.33	374.67	434.49	40.44	34.63	21.02	225.59	275.39	244.52	161.78	61.86	85.19
6	WRKY50	14.38	16.88	15.47	0.58	0.77	0.57	13.82	16	13.91	10.23	4.01	7.42	12.3	10.81	10.18	3.15	1.46	2.14	13.51	14.04	9.97	8.01	1.59	2.27
7	bHLH128	33.84	30.29	32.37	5.46	4.92	3.88	33.09	31.26	39.83	4.61	1.58	1.4	33.44	33.35	29.16	2.3	2.36	2.17	33.01	32.64	35.16	13.01	3.37	6.32
8	AGL11	0.58	1.15	0.35	0.93	0.35	1.52	2.19	0.41	0.9	11.44	1.14	1.12	4.38	20.87	22.71	19.2	16.91	55.05	0.28	10.85	0.87	10.17	40.17	0.21
9	MYB-like	4.67	5.38	4.44	0.04	0	0.08	3.3	3.8	4.05	0.73	0	0	1.73	2.02	1.4	0.08	0	0.04	4.23	4.2	3.52	0.08	0.04	0.04
10	GGPPS2	198.25	193.33	193.86	67.02	61.61	61.16	188.52	191.95	186.99	65.79	64.86	67.21	208.09	211.92	207.95	71.51	67.53	80.65	176.12	206.61	183.68	77.7	59.64	67.82
11	PDS	18.62	15.15	19.27	21.64	21.68	24.29	20.67	16.21	18.18	22.47	19.45	24.47	19.8	16.6	16.28	24.82	22.5	26.02	16.46	13.08	14.94	19.27	19.67	20.36
12	Z-ISO	8.64	6.26	7.53	12.22	13.15	13.09	7.03	7.7	6.14	11.01	11.75	10.69	7.85	7.39	8.18	15.73	13.24	12.52	8.02	7.06	8.08	9.7	12.97	12.09
13	ZDS2	14.04	10.27	13.82	6.25	6.08	5.45	10.81	9.44	11.43	6.61	5.48	5.11	9.35	10.35	9.17	8.99	6.96	6.01	12.85	10.34	10.24	4.87	3.93	6.39
14	ZDS7	52.11	40.37	53.59	56.22	51.29	60.21	52.52	48.47	47.91	68.45	67.36	72.31	54.38	49.62	51.93	59.95	57.86	67.07	52.52	43.01	57.61	49.4	60.86	60.45
15	CRTISO3	16.92	13.8	16.57	16.5	16.61	16.89	17.14	15.45	16.28	16.47	19	20.73	18.76	17.29	16.32	19.81	19.5	20.14	17.29	15.25	17.5	15.86	17.98	18.21
16	CYP97A	36.89	31.23	36.56	14.55	13.61	12.92	30.29	32.3	31.79	12.45	16.43	14.75	29.72	27.68	24.88	18.06	17.55	19.5	32.76	29.8	34.98	12.02	13.01	14.67
17	CHYB	289.92	234.96	262.1	780.67	794.6	696.51	312.88	323.25	334.16	585.02	719.43	639.94	354.7	346.84	310.38	703.24	651.52	728.4	238.32	200	258.61	757.68	601.85	742.72
18	CCD1-1	84.45	86.78	84.47	213.51	237.36	199.4	92.56	86.97	90.43	161.92	179.22	195.26	94.29	89.97	96.08	204.91	185.15	183.46	84.16	83.43	86.5	165.31	214.85	180.65
19	CCD1-2	4.73	4.51	4.86	0.86	1.08	0.87	4.08	4.11	4.14	0.98	2.3	3.5	4.87	4.31	4.9	0.81	1.26	0.9	6.59	6.85	8.01	0.33	0.95	1.31
20	WRKY20	62.41	60.63	62.48	48.72	46.32	37.63	56.68	53.65	55.45	28.74	32.14	32.29	50.13	46.57	48.57	35.27	34.91	35.86	54.45	56.89	59.29	49.35	34.1	41.31
21	SBP-like7	3.22	3.92	4.11	1.2	0.67	1.22	4.79	4.84	5.79	0.95	0.97	1.59	5.31	5.47	6.1	0.23	0.47	0.61	3.87	4.32	3.95	0.88	0.71	0.78
22	SBP13	2.68	3.31	1.82	1.15	1.29	1.09	3.01	2.75	3.16	0.86	3.52	2.2	1.82	5.18	4.92	0.7	0.46	0.25	3.02	3.91	2.32	1.03	2.29	0.99
qPCR	Gene name	CK184_1	CK184_2	CK184_3	CK220_1	CK220_2	CK220_3	WL184_1	WL184_2	WL184_3	WL220_1	WL220_2	WL220_3	RL184_1	RL184_2	RL184_3	RL220_1	RL220_2	RL220_3	BL184_1	BL184_2	BL184_3	BL220_1	BL220_2	BL220_3
1	ERF023	13.31	12.89	13.46	3.68	3.76	3.24	13.78	11.86	12.34	5.06	4.83	4.12	8.87	7.92	8.23	1.11	1.26	1.32	15.34	14.17	12.16	2.57	2.87	2.54
2	ERF062	6.12	6.26	5.23	1.97	1.94	1.76	3.77	3.74	3.53	2.8	2.15	2.01	3.29	3.65	3.32	0.68	0.74	0.53	4.27	4.13	4.65	0.52	0.51	0.59
3	NAC2-like	36.38	37.89	36.34	14.59	12.87	13.22	32.11	33.71	32.16	23.11	23.13	22.19	49.36	47.29	48.16	33.25	29.17	31.45	29.9	28.54	27.54	40.91	42.19	40.56
4	NAC21	1.1	1.24	1.32	2.3	2.35	2.16	1.99	1.76	1.92	7.33	6.72	6.56	2.14	2.65	2.29	6.55	5.96	6.45	2	2.04	2.35	4.29	4.02	4.35
5	NAC72	48.3	45.43	46.55	13.56	15.11	14.23	57.83	55.38	57.13	5.68	5.83	5.32	63.39	59.31	61.29	5.24	5.12	5.78	48.73	51.76	50.17	19.63	18.78	18.32
6	WRKY50	7.75	8.45	8.16	2.83	2.05	2.17	7.98	7.82	7.78	1.82	2.02	2.34	5.96	5.52	5.74	1.13	1.23	1.36	6.55	5.89	6.31	3.64	3.01	3.19
7	bHLH128	5.98	6.04	6.67	2.38	2.48	2.16	7.82	7.9	7.74	3.33	3.06	3.09	8.76	9.71	9.19	0.52	0.56	0.51	7.26	7.24	7.22	2.53	3.37	3.16
8	AGL11	15.77	17.21	16.34	3.39	3.28	3.17	17.29	16.82	17.01	2.34	2.41	2.03	16.97	15.56	16.43	2.44	2.05	2.38	17.41	16.33	16.81	5.75	5.72	5.54
9	MYB-like	1.01	1.14	1.12	1.6	1.86	1.55	3.82	3.56	3.66	7.48	6.75	6.44	15.88	16.82	16.65	36.98	36.22	38.22	5.65	6.45	6.23	18.86	17.45	18.32
10	GGPPS2	9.96	9.75	9.33	3.68	3.12	3.22	6.76	6.81	6.71	5.33	4.86	4.42	4.17	4.23	4.35	4.3	4.13	4.23	6.05	6.78	6.46	5.41	6.56	6.09
11	PDS	6.07	6.78	6.17	1.11	1.45	1.37	5.11	4.75	4.72	1.99	2.02	1.87	2.29	2.01	2.27	1.44	1.09	1.31	5.58	5.01	5.22	1.5	1.29	1.23
12	Z-ISO	45.59	46.23	45.19	12.84	12.07	12.14	42.76	38.94	40.25	12.05	14.32	13.29	55.86	54.67	55.16	17.67	18.66	17.34	43.13	41.32	42.12	10.37	9.76	10.65
13	ZDS2	11.46	12.32	11.23	15.72	17.34	16.32	12.22	12.83	12.03	16.56	17.67	16.38	11.67	12.14	11.65	21.83	20.54	21.02	9.7	9.21	9.38	13.66	13.87	13.45
14	ZDS7	4.5	4.82	4.45	15.58	14.46	15.29	4.02	4.32	4.11	13.56	14.11	13.19	5	5.19	5.32	17.02	17.32	16.33	5.26	4.88	5.04	13.47	14.22	13.65
15	CRTISO3	15.06	16.11	15.87	6.59	5.12	5.33	12.88	14.11	13.27	5.69	5.93	5.54	12.12	12.11	11.65	8.49	7.83	8.34	14.27	14.16	14.29	4.3	3.95	4.11
16	CYP97A	5.82	5.37	5.82	19.64	16.22	16.19	6.77	6.83	6.56	22.73	23.56	23.19	8.54	7.56	8.23	17.38	18.45	17.12	8.83	7.22	7.53	17	17.69	17.09
17	CHYB	8.74	8.98	8.65	9.76	8.76	9.32	9.17	9.23	9.32	11.2	11.45	11.13	10.47	9.35	9.85	19.98	19.66	20.45	9.87	8.59	9.02	9.31	10.12	9.46
18	CCD1-1	13.27	12.89	13.35	4.13	3.83	4.43	12.87	11.78	12.19	4.77	4.32	4.59	10.44	10.21	10.43	8.81	7.33	7.65	12.67	13.47	12.68	4.42	4.09	4.42
19	CCD1-2	37.2	39.12	38.25	127.07	123.67	124.89	42.63	43.19	42.25	112.27	115.32	113.45	44.35	45.39	44.21	121.08	118.98	120.21	32.02	33.18	32.09	124.57	118.39	121.12
20	WRKY20	7.53	7.04	7.12	4.71	4.32	4.65	6.8	6.94	6.87	5.09	4.86	5.11	7.49	6.45	7.09	2.12	2.02	2.25	10.1	8.84	9.32	3.73	4.25	4.05
21	SBP-like7	26.56	24.76	25.72	47.57	46.12	47.88	28.38	26.45	27.13	41.05	43.17	42.32	30.68	29.34	29.65	45.52	46.21	45.16	25.2	25.36	24.89	43.08	41.17	42.23
22	SBP13	2.45	2.19	2.32	0.5	0.42	0.43	2.04	2.38	2.15	1.08	1.25	1.33	2.91	2.54	2.56	0.43	0.32	0.39	4.64	4.56	4.18	0.22	0.19	0.22
	ACTIN-7	24.51	22.76	23.14	16.29	14.56	15.11	21.39	19.34	20.26	10.58	11.48	11.21	18.28	16.69	17.38	12.13	13.89	13.67	22.72	20.58	21.32	13.27	15.22	14.65
