# Supplementary material for: Red light-transmittance bagging promotes carotenoid accumulation of grapefruit during ripening
Source: Commun Biol. 2022 Apr 4;5:303. doi: 10.1038/s42003-022-03270-7 (PMC8980019; doi:10.1038/s42003-022-03270-7)
Supplement: Supplementary file 13 — Supplementary Data 10 [file 42003_2022_3270_MOESM13_ESM.xlsx]

## Sheet: Sheet1
Supplementary Data 10
Primer sequences used for real-time quantitative PCR.
Gene ID	Gene name	Forward primer	Reverse primer
LOC102628492	ERF023	ATTTGGCTGGGTTCGTTC	CTGAGCTTTTCGTCCCTTTA
LOC102625042	ERF062	GGACACTTCATTTACCCAGTTG	CTTGATTGTGCTCAGCCAGT
LOC102614575	NAC2-like	ATATCGCCCTGCTAATGTTCAC	CATCCTCCCCTTCTTGTTGTA
LOC102610593	NAC21	CAACTGCGGACTGTAGAATGA	CTTGTGATGTCGGGAACTGA
LOC102612201	NAC72	TCTTGCGGGTCTTCATTCG	CGTTGATTCCTAAGCCCACTC
LOC102631232	WRKY50	GGAGGGAGAAGAAGCCGGTAA	GGGGCATCCATCAACTGAACAT
LOC102626603	bHLH128	CTGCTAGTTTTGGGATGGACT	GAGATGTTTGCGGCATTGTA
LOC102620453	AGL11	TTTGTGATGCTGAAGTTGCC	CTTTGCTGACTCCTGCTGATA
LOC102621683	MYB-like	CCGATGAGATGCCAATAA	TGGTGTAGAATGCCAACTAAC
LOC102628942	GGPPS2	AAAGCAAGTACCGTCAACCA	GCCAGTAAAGAGTATCGCATG
LOC102577966	PDS	GAGTTAAAACGGGGACAAGG	GGAGAAGTACGAAATGACGAAG
LOC102630760	Z-ISO	GTCGGTTCCCAGAATCAAGA	CAAGGTTAAGGGACAGGGTG
LOC102628710	ZDS2	GACCCCGTCAGACGTGATCA	GCCTGAGGCTTGTCTACCA
LOC102577969	ZDS7	GGAGCCTTGAAGGACATACG	CCTCGGTCTTAGTCGCAAAC
LOC102577949	CRTISO3	GCCACCATTTTGTGCTTGAGG	TTGAGCCAGTCCCTCCCAGT
LOC102625870	CYP97A	TCTTTCTCATCGTTATCCGTCC	GGTCAACGAAGTGAGCCAAT
LOC102578021	CHYB	GTGCTGGACTTGGCATTACG	CAGGGAACCTTTTGTGAACG
LOC102616031	CCD1-1	AATGGAATAGTGGCGGTGGA	CGATGACGTGGAGGTCTTTAGTA
LOC102615521	CCD1-2	CAACGTCGCATCAACTCCA	TCACCGCCACAATACCACT
LOC102623152	WRKY20	TCCAGTGGTCAAGCCTATTCG	CGCCAACGGTATCCATCAT
LOC102628358	SBP-like7	CATCAAAGGCTGAATCGTGG	GGCTGCTTGTCATAGAAGTGGA
LOC102609891	SBP13	GGAGAAGTGCGGAACTGATT	CAAAACCTTTGCCTGAGACC
LOC102577980	ACTIN-7	GCCATTCTTCGTTTGGACTTGG	TTTCCCGTTCGGCTGTGGT
